# Supplementary material for: QTL Mapping of Seed Glucosinolate Content Responsible for Environment in Brassica napus
Source: Front Plant Sci. 2018 Jun 27;9:891. doi: 10.3389/fpls.2018.00891 (PMC6030674; doi:10.3389/fpls.2018.00891)
Supplement: DATA SHEET S1 — The raw genotype data. [file Data_Sheet_1.XLSX]

## Sheet: Sheet1
	DH1651-001	DH1651-002	DH1651-003	DH1651-004	DH1651-005	DH1651-006	DH1651-008	DH1651-009	DH1651-010	DH1651-011	DH1651-012	DH1651-013	DH1651-014	DH1651-015	DH1651-016	DH1651-017	DH1651-018	DH1651-019	DH1651-020	DH1651-021	DH1651-022	DH1651-023	DH1651-024	DH1651-025	DH1651-026	DH1651-027	DH1651-028	DH1651-029	DH1651-030	DH1651-031	DH1651-032	DH1651-033	DH1651-034	DH1651-035	DH1651-036	DH1651-037	DH1651-038	DH1651-039	DH1651-040	DH1651-041	DH1651-042	DH1651-043	DH1651-044	DH1651-045	DH1651-046	DH1651-047	DH1651-048	DH1651-049	DH1651-050
Na10D09	A	B	A	B	B	A	B	H	A	B	A	B	B	A	A	B	A	A	B	A	A	A	A	B	A	B	A	B	A	A	A	B	A	A	A	B	A	A	A	B	B	B	A	A	B	B	B	B	A
Na10F06	B	A	B	A	B	B	A	B	A	A	A	B	B	A	A	A	A	B	B	B	B	A	A	B	B	A	A	A	A	B	B	B	B	B	A	B	B	B	A	B	B	A	B	B	B	A	A	B	B
Na10G08	B	A	A	A	A	A	A	A	A	B	A	A	A	A	A	A	A	B	B	B	B	A	B	B	A	A	A	A	A	A	A	A	A	A	B	B	B	A	B	B	A	A	A	A	A	A	A	A	B
Na10H06	A	A	B	A	B	B	A	A	A	A	A	A	A	A	A	A	B	B	A	A	A	A	A	A	A	A	A	A	A	A	A	A	A	A	A	A	A	A	A	A	B	A	A	A	A	B	B	B	A
Na12A05	B	B	A	B	B	A	B	A	A	B	A	B	B	B	B	A	A	A	A	A	B	A	A	B	B	B	A	A	B	B	A	B	B	A	A	A	A	A	B	B	A	B	B	B	B	B	A	B	B
Na12B02	B	A	B	A	B	B	B	B	A	B	B	B	A	A	B	B	A	A	B	A	B	A	A	B	A	A	A	B	B	B	A	B	B	B	B	A	A	A	B	B	B	A	A	B	B	B	A	B	A
Na12C06b	A	A	A	A	B	A	A	B	B	B	A	B	A	B	A	B	B	A	A	A	A	B	A	A	A	B	A	A	A	A	A	B	B	A	B	B	B	A	A	A	A	B	A	A	B	A	A	B	A
Na12C06c	A	A	A	A	B	A	A	B	B	A	A	B	B	B	A	B	B	A	A	A	A	B	A	A	A	B	A	A	A	A	A	B	B	A	B	B	B	A	A	A	A	B	A	A	B	A	A	B	A
Na12C06d	A	A	A	A	A	A	A	A	A	A	A	A	A	A	A	A	A	A	A	A	A	A	A	A	A	A	A	A	A	A	A	A	A	A	A	A	A	A	A	A	A	A	A	A	A	A	A	A	A
Na12C08	A	A	B	A	H	B	A	B	A	A	A	A	A	A	A	A	B	B	A	A	A	A	A	A	A	A	A	A	A	A	A	A	A	A	A	B	A	A	A	A	B	A	A	A	A	B	B	B	A
Na12H02	A	A	H	A	B	H	H	B	A	A	A	A	A	A	A	A	H	B	A	H	A	A	A	A	A	A	H	A	A	A	A	A	H	A	A	A	H	A	A	A	H	A	A	A	A	H	A	A	H
Na14D07	A	B	B	A	B	B	A	B	A	A	A	A	A	A	A	A	B	B	A	A	A	A	A	A	A	A	B	A	A	A	A	A	A	A	A	A	A	A	A	A	B	A	A	A	A	B	A	B	A
Ol09A06	A	A	B	B	A	A	H	B	A	B	B	B	H	A	B	A	A	B	B	A	A	H	H	B	A	B	B	B	B	B	H	A	A	B	A	B	A	B	H	B	-	-	B	A	B	B	A	A	A
Ol10A05	A	A	B	B	A	A	B	A	B	B	B	B	B	B	B	B	B	B	A	A	A	B	B	A	B	A	B	B	B	B	B	A	B	B	A	A	A	B	B	B	B	A	B	A	A	-	B	B	B
Ol10A11a	A	B	A	B	B	A	B	B	B	B	A	B	B	B	A	B	A	B	A	A	A	A	A	B	A	B	A	A	A	A	A	B	A	A	B	B	A	A	B	B	A	B	A	A	A	A	A	B	A
Ol10A11b	A	B	A	B	B	A	B	B	B	B	A	B	B	B	A	B	A	B	A	A	A	A	A	B	A	B	A	A	A	A	A	B	A	A	B	B	A	A	B	B	A	B	A	A	A	A	A	B	A
Ol10B02a	A	A	B	B	B	A	B	B	B	A	A	A	B	A	B	B	B	B	B	B	B	B	A	A	A	A	A	B	B	A	A	A	B	B	A	B	A	A	B	A	B	A	A	B	B	B	A	A	B
Ol10B02b	A	A	B	B	B	A	B	B	B	A	A	A	B	A	B	B	B	B	B	B	B	B	B	A	A	A	B	B	B	A	A	A	B	B	A	B	A	A	B	A	B	A	A	B	B	B	A	A	B
Ol10E05d	A	A	A	A	A	B	B	A	B	A	A	A	A	B	A	A	A	B	A	A	A	A	A	A	A	A	A	A	A	A	A	A	A	A	B	A	B	B	B	A	A	A	A	A	A	B	A	A	A
Ol10E05e	A	A	A	A	A	B	B	A	B	A	A	A	A	B	A	A	A	B	A	A	A	A	A	A	A	A	A	A	A	B	B	A	A	B	B	A	B	B	B	B	A	A	A	B	B	B	A	A	A
Ol10E05b	B	A	B	A	A	B	B	B	B	B	B	B	A	B	A	B	A	B	A	A	A	A	B	A	A	A	A	B	A	B	B	A	B	B	B	B	B	B	A	B	B	B	A	B	B	B	A	A	A
Ol10E05f	A	A	A	A	A	B	B	A	B	A	A	A	A	B	A	A	A	B	A	A	A	A	A	A	A	A	A	A	A	B	B	A	A	B	B	A	B	B	B	B	A	A	A	B	B	B	A	A	A
Ol10H02	A	A	B	B	A	A	B	A	B	B	B	B	B	B	B	B	B	B	A	A	A	B	B	A	B	A	B	B	B	B	B	A	B	B	A	A	A	B	B	B	B	A	B	A	A	A	B	B	B
Ol11B05	B	A	B	B	A	B	B	B	B	B	B	B	A	B	A	B	A	B	A	A	A	A	B	A	A	A	A	B	A	A	A	A	B	A	B	B	B	B	H	A	B	B	A	A	A	B	A	A	A
Ol11D12	A	A	A	A	B	A	A	A	A	B	A	A	A	A	B	B	A	A	A	A	A	-	B	-	A	B	A	B	B	A	B	A	B	B	A	B	B	A	A	B	-	-	B	-	A	B	-	B	B
Ol12B03	A	A	B	B	A	A	B	A	B	B	B	B	B	B	B	B	B	B	A	A	A	B	B	A	B	A	B	B	B	B	B	A	B	B	A	A	A	B	B	B	B	A	B	A	A	A	B	B	B
Ol12E03	B	H	A	B	B	B	A	B	A	B	B	B	A	B	A	B	A	B	B	A	A	A	A	A	B	B	B	B	B	B	A	A	B	B	B	B	B	B	H	B	B	B	A	B	B	B	A	A	A
Ra2A05	B	B	-	B	B	B	A	B	-	B	B	B	A	B	A	B	B	B	A	B	A	B	A	-	B	-	B	B	B	B	A	A	B	B	A	A	B	B	H	B	B	-	B	B	B	B	B	-	A
Ra2C09	B	B	B	A	A	B	B	B	A	B	B	B	B	B	A	B	A	B	A	B	B	A	A	A	A	A	A	A	A	A	A	A	A	A	A	B	A	B	B	B	-	-	B	-	B	A	A	A	B
Ra2E12	A	A	A	A	A	A	A	A	B	A	A	A	A	B	A	A	B	A	B	A	A	A	A	B	A	A	A	A	A	B	B	B	A	A	B	B	A	B	A	B	A	-	B	-	A	A	A	A	A
Ra2G09a	B	B	A	A	B	A	A	B	A	B	A	B	B	B	B	A	B	B	A	B	A	B	A	B	A	B	B	A	A	B	B	B	B	B	B	B	B	B	A	A	A	B	B	B	B	A	A	A	B
Ra2G09b	A	A	A	A	A	A	A	A	A	A	A	A	B	B	B	A	B	B	B	B	A	B	A	A	A	B	B	A	A	A	A	A	B	A	B	B	B	B	A	A	A	B	B	B	B	A	A	A	B
Ra3H10	B	H	B	A	B	B	A	A	A	B	A	B	A	A	A	A	A	A	B	B	B	B	B	B	B	B	B	B	B	A	B	B	B	B	A	B	B	B	A	A	B	H	B	B	B	B	B	B	B
BRAS002	B	A	A	B	B	B	B	B	A	B	B	B	B	A	B	A	B	A	A	B	B	B	A	B	B	B	A	B	B	B	A	B	B	A	A	A	A	A	B	B	-	A	B	B	A	A	A	B	B
BRAS005	B	A	B	A	A	B	B	B	B	B	B	B	B	A	A	B	A	B	A	A	A	A	B	A	A	B	A	B	A	B	A	A	B	A	B	B	B	B	A	A	B	B	A	B	A	B	B	A	A
BRAS029	B	A	B	A	B	B	B	B	B	B	B	B	A	B	B	B	B	A	A	A	B	B	B	A	A	A	A	B	A	A	A	A	B	A	B	B	B	B	A	A	B	B	A	A	A	B	A	A	A
BRAS038b	A	A	A	A	A	B	B	A	B	A	A	B	A	B	A	A	B	B	A	A	A	A	A	A	A	A	A	A	A	B	B	A	A	B	B	A	B	B	H	B	A	B	A	B	B	B	B	A	A
BRAS041	A	H	A	A	B	A	A	B	B	B	A	B	B	B	B	B	B	A	A	A	A	H	A	A	A	B	A	A	A	A	A	B	B	A	B	B	B	A	A	A	A	A	A	B	B	A	A	A	A
BRAS050	B	A	B	A	A	B	B	B	A	B	B	B	B	B	A	B	A	B	A	B	B	A	A	B	A	A	A	A	A	A	A	A	A	A	A	B	A	B	H	B	-	-	B	-	B	A	A	A	B
BRAS067	A	A	H	A	B	H	A	B	A	A	A	A	A	A	A	A	H	B	A	H	A	A	A	A	A	A	H	A	A	A	A	A	H	A	A	A	H	A	A	H	H	A	A	A	A	A	A	A	A
BRAS072a	B	B	B	B	B	B	B	B	A	A	B	B	B	A	B	B	B	B	B	B	B	A	B	B	B	A	B	B	B	A	B	B	B	B	B	B	B	B	A	B	B	B	B	B	B	B	B	B	B
BRAS072b	B	A	A	A	B	B	A	B	A	A	A	B	B	A	A	A	B	B	B	B	B	A	B	A	B	A	A	A	A	A	B	B	B	B	A	A	B	B	A	B	B	A	B	B	B	A	A	A	A
BRAS074	A	A	A	A	B	A	A	B	A	A	A	A	A	A	A	A	H	B	A	H	A	A	A	A	A	A	H	A	A	A	A	A	A	A	A	A	A	A	A	A	A	A	A	B	B	H	A	A	B
BRAS078b	A	B	A	A	B	A	A	B	B	B	A	B	B	B	A	B	B	A	A	A	H	B	B	A	A	B	A	A	A	A	A	B	B	A	B	B	B	A	H	A	A	B	A	A	B	A	A	B	A
BRAS084b	A	B	A	A	B	A	A	B	B	B	A	B	B	B	A	B	B	A	A	A	A	B	B	A	A	B	A	A	A	A	A	B	B	A	B	B	B	A	H	A	A	B	A	A	B	B	A	B	A
BRAS087	B	A	B	A	A	B	B	B	B	B	B	B	A	A	A	B	A	B	A	A	A	A	B	A	A	A	A	B	A	B	A	A	B	A	B	B	B	B	A	A	B	B	A	B	A	B	B	A	A
BRAS111	A	H	A	A	B	A	A	B	B	B	A	B	B	B	A	B	B	A	A	A	A	B	H	-	A	B	A	A	A	A	A	B	B	A	B	B	B	A	H	A	-	-	A	-	B	A	A	B	A
BRAS120	A	A	A	A	A	B	B	A	B	A	A	A	A	B	A	A	A	B	A	A	A	A	B	A	A	A	A	A	A	B	B	A	A	B	B	A	B	B	B	B	A	A	A	A	B	B	A	A	A
CB10010	B	A	B	A	B	B	A	A	A	A	B	A	A	A	A	B	B	A	B	B	A	B	B	A	B	A	B	B	B	A	B	A	A	B	B	B	B	B	A	A	B	A	A	A	A	A	B	A	A
CB10022	B	B	B	A	B	B	B	A	A	B	B	A	B	B	A	A	A	A	A	B	A	B	A	B	B	A	A	A	A	B	B	B	A	B	B	B	B	B	A	A	B	B	B	B	B	A	B	B	B
CB10028	B	A	B	A	A	B	A	B	B	A	A	B	B	A	A	A	A	B	A	B	A	A	A	A	B	B	B	B	A	A	A	A	A	B	B	B	B	A	B	B	A	B	B	B	B	A	A	A	B
CB10029	B	A	B	A	B	B	B	A	A	B	B	A	B	B	A	A	A	A	A	B	A	B	A	B	B	A	A	A	A	B	B	B	A	B	B	B	B	B	A	A	B	B	B	B	B	B	B	B	B
CB10065	B	H	B	A	A	A	A	B	A	A	B	B	B	B	A	A	B	A	A	B	B	B	B	A	B	B	A	A	A	B	B	A	B	B	B	B	A	H	A	B	B	A	B	A	B	B	A	B	A
CB10080	B	B	B	A	B	B	A	B	A	B	A	B	A	A	A	B	B	A	B	B	B	B	B	B	B	B	B	B	B	A	B	B	B	B	B	B	B	B	A	A	-	-	B	B	B	B	B	B	B
CB10103	B	B	B	A	B	B	B	B	A	B	B	A	B	B	B	A	A	A	A	B	B	B	A	B	B	B	A	A	A	B	B	B	A	B	B	B	B	B	A	A	B	B	A	B	B	A	B	B	A
CB10106	A	A	B	B	B	B	A	A	A	B	B	B	B	A	B	B	B	B	A	B	B	A	B	A	B	B	B	A	A	A	A	B	B	A	B	B	B	B	B	A	A	A	B	A	B	B	A	B	B
CB10124	A	A	A	B	B	B	B	A	B	A	B	B	B	B	B	B	B	A	A	A	A	B	A	A	A	B	B	B	A	A	B	B	A	A	A	A	A	B	H	A	B	B	A	A	B	A	B	B	A
CB10208	B	A	B	A	A	B	A	A	A	A	A	B	A	B	A	A	A	B	B	B	B	B	H	A	A	B	B	A	B	A	B	A	A	B	B	B	A	A	A	A	A	A	-	A	A	B	B	A	B
CB10234	B	A	B	A	B	A	A	A	A	A	A	A	A	A	B	B	B	B	A	B	A	A	H	H	B	A	B	B	B	H	B	H	A	B	B	B	B	B	H	B	B	A	A	A	A	A	B	A	A
CB10258	A	A	B	A	B	B	A	B	A	A	A	A	A	A	A	A	B	B	A	A	A	B	A	A	A	A	H	A	A	A	A	A	A	A	A	B	A	A	A	A	-	-	A	A	A	B	B	B	A
CB10288	B	A	A	A	B	B	B	B	B	B	B	B	B	H	B	A	B	A	A	B	B	B	B	B	B	B	H	H	B	B	A	A	A	A	A	A	A	A	B	B	A	A	H	B	A	A	B	B	B
CB10316	A	B	A	B	A	A	B	B	A	B	A	A	A	A	B	A	A	A	B	A	A	A	A	B	A	B	B	B	B	B	A	A	A	B	B	B	B	B	B	B	A	A	B	A	B	B	A	A	A
CB10330	A	A	A	A	A	A	A	A	B	B	A	B	B	B	B	A	A	B	A	B	B	A	B	B	B	A	A	A	A	A	B	A	B	B	A	A	B	A	B	B	A	B	B	B	A	A	A	B	A
CB10369	B	A	B	A	A	H	A	A	A	A	A	B	A	B	A	A	A	B	A	A	B	A	B	A	A	B	B	A	B	A	B	A	A	B	B	A	A	A	A	A	A	-	A	A	H	B	B	B	B
CB10373e	A	A	B	A	A	B	A	B	A	A	B	B	A	B	A	A	A	A	A	B	A	A	A	B	A	A	B	A	A	A	A	A	A	A	B	A	B	A	B	B	A	B	B	B	B	A	A	A	A
CB10373g	A	A	B	A	A	B	A	B	A	A	B	B	A	B	A	A	A	A	A	B	A	A	A	B	B	A	B	A	A	A	A	A	A	A	B	A	B	A	B	B	A	B	B	B	B	A	A	A	A
CB10373h	B	B	B	B	A	B	B	B	A	B	B	B	B	B	A	B	B	B	A	B	B	A	A	B	A	B	B	B	A	A	B	B	A	B	B	B	B	A	B	B	A	B	B	B	B	A	B	B	B
CB10373a	B	A	B	B	A	B	B	B	A	B	B	B	B	B	A	B	B	B	A	B	B	A	A	B	B	B	B	B	A	A	B	B	A	B	B	B	B	A	B	B	A	B	B	B	B	B	B	B	B
CB10373d	A	B	B	A	A	B	B	B	A	B	B	B	B	B	A	A	A	B	A	B	A	A	A	B	A	A	A	B	A	A	B	B	A	B	B	A	B	A	A	B	A	B	B	B	B	A	B	B	A
CB10373f	A	B	B	A	A	B	B	B	A	B	B	B	B	B	A	A	A	B	A	B	A	A	A	B	A	A	A	A	A	A	B	B	A	B	B	A	B	A	B	B	A	B	B	B	B	A	B	B	A
CB10373j	B	A	B	B	A	B	A	B	A	A	B	B	A	B	A	B	B	A	A	B	B	A	A	B	B	B	A	B	A	A	A	A	A	A	B	B	B	A	B	B	A	B	B	B	B	A	A	A	B
CB10439	A	A	A	A	A	B	B	A	B	A	A	A	A	B	A	A	B	B	A	A	A	A	B	A	A	A	A	A	A	B	B	A	A	B	B	A	A	B	B	B	A	B	A	B	B	B	B	B	A
CB10443	A	B	A	A	B	A	B	B	B	B	A	B	B	B	A	B	B	A	A	A	A	B	B	B	A	B	A	A	A	A	B	B	B	A	B	B	B	A	B	A	A	B	A	A	B	A	A	B	A
CB10487	B	A	A	A	A	A	B	B	B	B	B	A	A	B	A	B	B	B	B	B	A	A	A	A	B	A	A	A	A	A	A	A	A	A	B	A	A	A	A	A	A	B	A	A	A	B	A	A	B
CB10493a	A	B	A	B	B	A	B	B	A	B	A	B	A	A	A	B	B	B	A	B	A	B	B	A	B	B	A	A	A	B	B	B	B	B	B	A	B	B	A	A	A	-	B	A	A	B	A	A	A
CB10493b	A	B	A	B	B	A	B	B	A	B	A	B	A	A	A	B	B	B	A	B	A	B	B	A	B	B	B	A	A	B	B	B	B	B	B	A	B	B	A	A	A	-	B	A	A	B	A	A	A
CB10493c	B	B	A	A	B	B	A	A	A	B	B	A	A	B	A	B	B	A	B	A	B	A	A	B	B	A	B	A	A	A	A	A	A	B	A	A	A	B	A	A	A	-	A	A	A	A	A	A	A
CB10493d	B	B	A	A	B	B	A	A	A	B	B	A	A	B	A	B	B	A	B	A	B	A	A	B	B	A	B	A	A	A	A	A	A	B	A	A	A	B	A	A	A	-	A	A	A	A	A	A	A
CB10513	A	A	A	A	B	B	A	A	A	A	A	B	A	B	A	B	A	B	A	A	B	B	B	B	B	A	A	A	B	B	A	B	A	A	B	B	A	A	A	A	A	A	A	A	A	A	A	A	A
CB10526	B	A	B	A	B	B	A	A	A	A	B	A	A	A	A	B	B	B	B	B	A	B	A	A	B	A	B	B	B	A	B	A	A	B	B	B	B	B	A	A	B	A	A	A	A	A	B	A	A
CB10528	A	A	A	A	A	A	B	B	B	A	B	A	A	B	B	B	B	B	A	A	B	A	B	B	B	A	B	A	A	B	A	B	B	A	B	B	A	A	A	B	A	B	A	A	A	B	B	B	B
CB10534	B	A	A	A	B	B	B	B	A	B	B	B	B	A	B	A	B	A	A	B	B	B	H	B	B	B	A	B	B	B	B	B	B	A	A	A	A	A	B	B	A	A	B	B	A	A	B	B	B
CB10569	A	A	A	A	A	B	B	A	A	A	A	A	A	B	A	A	A	B	A	A	A	B	A	A	A	A	A	A	A	B	B	A	A	B	B	A	A	B	A	B	A	A	A	B	B	B	A	A	A
CB10597a	A	B	A	B	B	A	A	B	B	B	A	B	B	B	A	B	A	B	A	A	A	B	A	A	A	B	A	A	A	A	A	B	A	A	B	B	A	A	B	B	A	B	A	A	A	A	A	B	A
MR036	B	A	B	B	B	A	A	B	A	A	B	B	B	A	A	A	A	A	B	A	B	A	H	A	B	A	H	A	A	B	B	B	B	B	A	B	B	B	A	A	A	B	B	A	B	A	A	B	B
BRMS036	B	H	A	B	B	B	A	B	A	B	B	B	A	B	A	B	A	B	B	A	A	A	A	A	B	B	B	B	B	B	A	A	B	B	B	B	B	B	H	B	B	B	A	B	B	B	B	A	A
BRMS056	A	B	A	A	B	A	B	B	A	B	A	B	B	B	B	A	B	A	A	A	A	B	A	A	A	B	B	B	B	A	A	B	B	A	B	B	B	A	B	A	A	B	A	A	B	A	A	A	A
BRMS096	A	B	A	A	B	A	B	B	A	B	A	B	B	B	B	A	B	A	A	A	A	B	A	A	A	B	B	A	A	A	A	B	B	A	B	B	B	A	B	A	A	B	A	A	B	A	A	A	A
FITO008	A	A	B	A	B	B	A	A	B	B	A	B	B	B	A	A	B	A	A	A	A	A	A	A	A	B	A	B	B	B	A	A	A	B	A	B	B	B	A	B	B	B	B	B	A	A	B	B	A
SWUC496	A	A	B	B	A	A	B	B	A	B	B	B	B	B	B	B	B	B	A	A	A	B	B	A	B	B	B	B	B	B	B	A	B	B	A	B	A	B	B	B	B	A	B	B	A	B	B	B	A
SWUC512	A	B	A	B	A	A	B	B	B	B	A	A	A	A	B	A	A	A	B	A	A	B	B	B	A	A	B	B	B	B	A	A	A	B	B	B	B	B	B	B	B	A	B	A	B	B	A	A	A
FITO061	B	A	B	B	B	A	B	B	A	B	A	B	B	A	A	A	A	A	A	A	B	B	B	B	B	A	B	A	B	B	B	B	B	A	A	B	B	A	A	A	A	B	B	A	B	A	A	B	B
FITO065	A	A	A	A	A	B	H	A	B	B	A	B	A	B	A	A	B	B	B	A	A	A	A	A	B	A	A	A	B	B	A	A	A	B	A	B	B	H	A	B	A	B	A	B	A	A	H	A	A
FITO081	B	B	B	B	A	B	A	A	B	B	B	A	A	B	A	B	A	A	A	A	B	A	A	A	B	B	A	A	B	B	B	A	A	A	A	A	B	A	A	A	A	A	A	A	A	A	A	B	B
FITO083	A	A	B	B	B	B	A	B	A	B	A	A	A	A	A	A	B	B	A	A	A	B	A	B	A	A	B	A	A	A	B	A	A	A	A	B	A	A	A	A	A	B	A	B	A	B	B	B	A
FITO088a	A	B	B	A	B	B	B	A	A	B	A	B	A	A	B	A	B	A	B	A	B	A	A	A	A	A	A	B	B	A	A	A	A	B	A	B	B	B	B	B	B	B	B	B	A	A	B	B	A
FITO088c	A	B	B	A	A	A	B	B	B	B	B	A	B	A	A	B	B	B	A	A	B	B	B	A	B	A	B	B	B	B	B	A	B	B	A	A	A	A	B	A	B	A	B	B	A	A	B	A	A
FITO088d	A	A	A	B	B	B	B	A	A	B	A	A	B	A	A	A	B	B	A	A	B	B	B	B	B	B	B	B	A	A	A	B	B	A	B	A	A	A	B	B	A	A	B	A	A	A	A	B	B
FITO095	B	A	B	A	A	B	A	A	A	A	A	B	B	B	A	A	A	A	B	B	B	B	A	A	A	B	A	A	A	A	B	A	A	B	B	B	A	B	A	B	A	A	B	B	A	A	A	B	A
FITO099b	A	A	B	A	B	B	A	A	B	B	A	A	B	B	B	A	A	A	B	B	B	A	B	A	A	B	A	B	A	A	B	A	A	B	A	B	B	A	B	B	B	B	B	A	A	A	B	B	B
FITO099a	A	A	B	A	B	B	A	A	B	B	A	A	A	B	A	A	A	A	B	B	B	A	B	A	A	B	A	B	A	A	B	A	A	B	A	A	A	A	B	B	A	B	B	A	A	A	A	B	B
FITO100	B	A	B	B	A	B	A	B	A	A	A	B	B	B	A	B	A	B	A	B	A	A	A	A	B	B	A	B	A	A	B	A	A	A	B	B	B	A	B	B	A	B	B	B	B	A	A	A	B
FITO120	B	B	B	A	B	B	B	B	A	B	B	A	B	B	A	A	A	A	A	B	B	A	A	B	B	B	A	A	A	B	B	A	A	B	B	B	B	B	A	A	B	B	A	B	B	B	B	B	A
sNRA56	A	A	A	A	A	B	A	A	B	A	A	B	A	B	A	A	B	B	A	A	A	A	A	A	A	A	A	A	A	B	B	A	A	B	B	A	B	B	A	B	A	B	A	B	B	B	B	A	A
sORH13	B	A	A	A	A	A	A	A	A	B	A	A	A	A	A	A	A	B	B	B	B	B	B	B	A	A	A	A	A	A	A	A	A	A	B	B	B	A	B	B	A	A	A	A	A	A	A	A	B
sNRH63	A	A	A	A	A	A	B	B	B	A	B	A	A	B	B	B	B	A	B	B	A	A	A	B	B	A	B	A	A	B	A	B	B	A	B	B	B	A	A	B	A	B	A	A	A	B	B	B	B
sR6293	B	B	B	B	A	B	B	B	B	B	B	B	B	B	B	A	B	B	B	B	A	A	B	B	B	A	B	B	B	B	B	B	B	B	A	B	B	A	A	B	B	B	A	B	A	B	A	A	A
sN3761	A	A	B	B	A	A	B	B	A	B	A	A	A	A	B	A	A	A	B	A	A	A	A	B	A	A	B	B	B	B	A	A	A	B	B	B	A	B	B	B	A	A	B	A	B	B	A	A	A
sN11516	A	B	B	A	B	A	A	B	A	A	A	B	A	A	B	B	A	B	A	B	B	A	A	A	A	B	A	A	B	A	A	B	B	B	B	B	A	A	B	B	B	B	A	A	A	B	A	B	A
sNRD03b	A	B	B	B	A	B	B	B	A	A	B	A	A	A	B	B	B	A	B	A	A	A	A	B	A	A	B	A	B	A	B	A	A	B	B	B	B	A	A	B	A	B	A	B	A	A	B	B	B
sORF73a	A	A	B	B	A	B	A	B	A	B	A	A	A	A	A	B	B	A	B	A	A	B	B	B	B	B	B	B	B	A	B	B	A	B	B	B	B	A	A	A	A	A	B	B	A	B	B	B	B
sORF73b	B	A	B	B	B	A	B	B	A	A	B	B	B	A	A	A	A	A	B	A	B	A	A	A	B	A	H	A	A	B	B	B	B	B	A	B	B	A	A	A	A	A	B	B	A	A	A	B	B
sN12353	A	B	B	B	A	B	A	B	A	B	A	A	A	A	A	B	B	A	B	A	A	B	B	B	B	B	B	B	B	A	B	B	A	B	B	B	B	A	A	A	A	B	B	B	B	B	B	H	B
sR9222	B	H	B	A	H	B	A	B	A	B	A	A	A	A	A	A	B	A	B	B	B	B	B	B	H	B	B	B	B	A	B	B	B	B	B	B	B	B	A	A	A	B	B	B	B	B	B	B	B
sR9555b	B	A	B	A	A	B	B	B	B	A	B	B	B	A	B	A	B	B	B	B	A	A	A	A	A	B	A	A	B	B	B	B	B	A	B	B	B	B	A	B	A	A	B	B	A	B	B	A	B
sN2837	B	A	B	A	A	A	B	B	A	B	B	B	A	B	A	A	B	A	A	B	B	A	A	A	B	B	A	A	A	B	A	B	A	B	A	B	A	B	H	A	B	B	B	B	B	B	A	B	B
sR0282R	B	A	B	B	B	B	B	B	A	B	B	B	A	A	B	B	A	A	B	A	B	A	A	B	A	A	A	B	A	B	A	B	B	B	B	A	A	A	B	B	B	A	A	B	B	B	A	B	A
sR5795a	A	B	B	B	A	B	B	H	A	A	B	A	A	A	B	B	B	A	B	A	A	A	A	B	A	A	B	A	B	A	B	A	A	B	B	B	B	A	H	B	A	B	A	B	A	A	H	B	B
sR5795b	B	A	B	B	A	B	A	B	B	A	A	B	B	B	A	A	A	B	A	B	A	A	A	A	B	B	H	B	A	A	A	A	A	B	B	B	B	A	B	B	A	B	B	B	B	A	A	A	B
BN12A	A	A	A	A	A	B	B	A	A	A	A	A	A	B	A	A	A	B	A	A	A	B	A	A	A	A	A	A	A	B	B	A	A	B	B	A	A	B	H	B	A	A	A	B	B	B	A	A	A
sORA43	A	A	B	B	A	A	B	A	B	B	B	B	B	B	B	B	B	B	A	A	A	B	B	A	B	A	B	B	B	B	B	A	B	B	A	A	A	B	B	B	B	A	B	A	A	A	B	B	B
BRMS061	A	B	B	B	A	B	A	B	A	A	B	A	A	A	A	B	B	A	B	A	A	A	B	B	B	B	B	B	B	A	B	B	A	B	B	B	B	A	A	A	A	B	B	B	B	A	B	B	B
BRMS082	B	B	B	B	A	B	B	A	B	B	B	B	B	B	A	A	B	B	A	B	A	A	B	B	B	A	B	B	B	B	B	B	A	B	A	B	B	A	A	A	B	B	A	B	A	B	A	A	A
BRMS093	B	A	B	A	B	B	B	B	A	B	B	B	A	A	B	B	A	A	B	A	B	B	A	B	A	A	A	B	A	B	A	B	B	B	B	A	A	A	B	B	B	B	A	B	B	B	A	B	A
BRMS106	A	A	A	A	A	B	B	A	A	A	A	A	A	B	A	A	A	B	A	A	B	B	B	A	A	A	A	B	A	B	B	A	A	B	B	B	A	B	B	B	A	A	A	B	B	A	A	A	A
BRMS154a	B	A	A	A	B	B	B	A	A	B	B	A	A	B	A	A	A	A	A	B	B	B	A	B	B	B	A	A	A	B	B	B	A	A	B	A	A	A	A	A	A	A	A	B	A	A	A	B	A
BRMS154b	B	B	B	A	B	B	B	B	A	B	B	A	B	B	B	A	A	A	A	B	B	B	A	B	B	B	A	A	A	B	B	B	A	B	B	B	B	B	A	A	B	B	A	B	B	B	B	B	A
BRMS175a	A	A	A	A	B	A	A	B	A	A	A	A	A	A	A	A	A	B	A	A	A	A	A	A	A	B	A	A	A	A	A	A	A	A	B	B	A	A	B	B	A	B	A	A	A	A	A	A	A
BRMS175c	A	B	A	B	A	A	B	A	B	B	A	B	B	B	A	B	A	A	A	A	A	A	A	A	A	B	A	A	A	A	A	A	A	A	B	B	A	A	B	B	A	B	A	A	A	A	A	B	A
BRMS175d	B	A	A	A	A	A	A	A	A	A	B	A	A	A	B	A	A	A	B	A	B	B	B	A	B	A	A	B	B	B	B	B	A	B	A	A	B	B	A	A	A	A	B	B	B	A	B	A	A
BRMS175e	A	A	B	A	A	B	A	A	A	A	A	A	A	A	A	A	B	A	A	B	A	A	A	A	A	A	B	A	A	A	A	A	B	A	A	A	A	A	A	A	B	A	A	A	A	B	A	A	B
BRMS176a	B	B	A	A	A	A	A	A	A	A	B	A	B	A	A	A	A	A	A	A	A	A	A	B	A	A	A	A	A	A	A	A	A	A	A	B	A	B	B	B	A	A	B	B	A	A	A	A	A
BRMS176c	A	B	A	B	B	A	A	A	B	A	A	A	A	A	A	A	A	A	B	A	A	B	A	A	A	A	A	B	A	A	B	A	A	B	B	A	A	A	B	A	A	A	A	A	A	A	A	B	A
BRMS176b	B	A	B	B	B	B	B	B	B	B	B	B	B	B	A	B	A	B	B	B	B	A	A	B	A	A	A	B	A	A	B	A	A	B	B	B	A	B	B	B	A	A	B	B	B	A	A	B	B
BRMS176d	B	B	A	B	B	A	A	A	B	A	B	A	B	A	A	A	A	A	B	A	A	B	A	B	A	A	A	B	A	A	B	A	A	B	B	B	A	B	B	B	A	A	B	B	A	A	A	B	A
BRMS215c	A	B	A	B	A	A	B	B	A	B	A	A	A	A	B	A	A	A	B	A	A	A	B	B	A	A	B	B	B	B	A	A	A	B	A	B	B	A	B	B	A	A	A	A	A	B	A	A	A
BRMS215b	B	B	B	B	A	B	B	B	A	B	B	B	A	B	B	B	B	A	B	B	A	A	B	B	B	B	B	B	B	B	B	B	B	B	B	B	B	B	B	B	B	B	B	B	B	B	A	A	B
BRMS215d	B	B	B	B	A	B	B	B	A	B	B	B	A	B	B	B	B	A	B	B	A	A	B	B	B	B	B	B	B	B	B	B	B	B	B	B	B	B	B	B	B	B	B	B	B	B	A	A	B
BRMS221	B	B	A	A	A	A	A	B	B	A	B	B	B	B	A	A	B	A	A	B	B	B	B	A	B	B	A	A	A	B	B	A	B	B	B	B	A	A	B	A	B	B	A	B	B	B	A	B	A
BRMS228	B	B	B	B	A	B	A	B	B	A	B	B	A	A	A	A	B	B	A	B	A	A	H	A	B	A	H	B	B	B	B	A	B	B	B	B	B	B	H	B	B	A	A	B	B	A	A	A	A
BRMS244	A	A	A	A	A	A	A	A	A	B	B	B	A	A	A	B	B	B	A	A	A	B	A	B	A	A	A	B	A	A	B	B	A	A	B	B	A	B	H	B	B	A	B	A	B	A	A	B	B
BRMS246	A	B	B	A	B	B	A	A	B	B	A	A	B	B	B	A	A	A	B	B	B	A	B	A	A	B	A	B	A	A	B	B	A	B	A	B	B	A	B	B	B	B	B	A	A	A	B	B	B
BRMS247	A	B	B	A	A	B	A	B	B	B	B	B	B	B	A	A	B	B	A	B	A	A	B	B	A	A	B	A	B	A	B	A	A	B	B	A	B	A	B	B	A	B	B	B	B	A	B	B	B
BRMS298	B	B	A	B	B	B	A	B	A	B	B	B	A	B	A	B	B	B	A	B	A	A	A	A	B	B	B	B	B	B	A	A	B	B	A	B	B	B	H	B	B	B	B	B	B	B	B	A	A
nia034	B	A	A	A	A	A	A	A	A	B	A	A	A	A	A	A	A	A	B	B	B	A	H	A	A	A	H	A	A	A	A	A	A	A	B	B	B	A	A	B	A	A	A	A	A	A	A	A	B
GOL2	A	A	B	A	B	B	A	B	A	A	A	A	A	A	A	A	B	B	A	A	A	A	A	A	A	A	A	A	A	A	A	A	A	A	A	A	A	A	A	A	B	A	A	A	A	B	B	B	A
ENA10	A	A	B	A	B	B	A	B	A	A	A	A	A	A	A	A	B	B	A	A	A	A	A	A	A	A	B	A	A	A	A	A	A	A	A	A	A	A	A	A	B	A	A	A	A	A	A	B	A
ENA18	A	A	A	A	A	A	A	A	A	B	B	B	A	A	A	A	A	A	A	A	A	B	H	B	A	A	A	A	A	A	B	B	A	A	B	A	A	B	H	B	B	A	B	A	B	A	A	B	B
ENA21	B	A	B	B	A	B	A	A	A	A	A	A	B	B	A	B	A	B	A	B	A	A	A	A	B	B	B	B	A	A	A	A	A	A	B	B	B	A	B	B	A	B	B	B	B	A	A	A	B
ENA22a	A	A	B	A	A	B	B	B	A	A	B	A	B	B	A	A	A	A	A	B	A	A	A	B	A	A	A	A	A	A	B	B	A	B	B	A	A	B	A	A	A	B	B	B	B	A	B	B	A
ENA22b	A	B	B	A	A	B	B	B	A	A	B	A	B	B	A	A	A	A	A	B	A	B	B	B	A	A	A	A	A	A	B	B	A	B	B	A	A	B	A	A	A	B	B	B	B	A	B	B	A
CNU256	A	B	A	A	B	A	B	B	A	B	A	B	A	A	B	B	A	B	A	B	A	B	A	A	A	B	A	A	A	B	B	B	B	B	B	B	A	A	A	A	A	B	B	A	A	B	A	A	A
CNU270b	B	B	B	A	A	A	B	B	A	B	B	A	A	A	A	B	A	B	A	B	B	A	B	B	A	A	A	B	A	A	A	A	B	A	B	B	B	A	B	A	B	A	A	B	B	B	B	B	A
CNU331a	B	B	A	B	B	B	H	B	A	B	B	B	A	B	A	B	B	B	A	B	B	A	A	A	B	A	B	B	A	B	A	A	B	B	A	A	B	B	B	B	B	A	B	B	B	B	B	A	A
CNU28a	A	B	B	A	A	B	B	B	A	B	B	B	B	B	A	A	A	B	A	B	A	A	B	B	A	B	B	B	B	A	B	B	A	B	B	A	B	A	B	B	A	B	B	B	B	A	B	B	B
CNU28b	A	B	B	B	B	B	B	B	A	B	B	B	B	B	A	B	A	B	B	B	A	B	B	B	A	B	B	B	B	A	B	B	B	B	B	A	B	A	B	B	B	B	B	B	B	B	B	B	B
CNU296	A	H	B	A	A	B	B	B	A	B	B	B	B	B	A	A	A	B	A	B	A	A	A	B	A	A	H	A	A	A	B	B	A	B	B	A	B	A	H	B	A	B	B	B	B	A	B	B	B
CNU447	A	A	B	B	A	A	B	B	B	B	B	B	B	B	B	B	B	B	A	A	A	B	B	A	B	B	B	B	B	B	B	A	B	B	A	A	A	B	B	B	B	A	B	A	A	A	B	B	A
NIAB082	B	B	B	A	B	B	A	B	A	B	A	B	B	A	A	A	B	A	B	B	B	B	B	B	B	B	B	B	B	A	B	B	B	B	B	B	B	B	A	A	A	B	B	B	B	B	B	B	B
NIAB091	A	B	A	A	B	A	A	B	B	B	A	B	B	B	A	B	B	A	A	A	A	B	A	A	A	B	A	A	A	A	A	B	B	A	B	B	B	A	A	A	A	B	A	A	B	A	A	B	A
Ol10C05	B	B	B	B	A	B	A	A	B	B	B	B	B	B	A	A	B	B	A	B	A	A	B	B	B	A	B	B	B	B	B	A	A	B	B	B	B	B	A	A	B	B	A	B	A	B	A	A	A
AG133b	B	B	B	A	A	B	B	B	A	B	B	B	A	B	B	B	B	A	B	B	A	B	B	B	B	B	B	B	B	B	B	B	B	B	A	B	B	A	B	B	B	B	A	B	A	B	A	A	B
AG135	B	B	B	B	A	B	B	A	B	B	B	B	B	B	B	A	B	B	B	B	A	B	B	B	B	A	B	B	B	B	B	B	B	B	A	B	B	A	B	B	B	B	A	B	A	B	A	A	A
AG139	B	B	B	B	A	B	B	B	B	B	B	B	B	B	B	A	B	B	B	B	A	B	B	B	B	A	B	B	B	B	B	B	B	B	A	B	B	A	B	B	B	B	A	B	A	B	A	A	A
AG153	B	B	A	A	A	A	B	B	B	B	B	A	A	B	A	B	B	B	B	B	A	B	A	A	B	A	A	A	A	A	A	A	A	A	B	A	A	A	A	A	A	B	A	A	A	B	A	A	B
AG155a	B	A	B	A	A	B	B	B	A	A	B	A	B	B	A	A	A	A	B	B	B	A	A	A	A	A	A	B	A	A	A	A	A	A	A	B	B	B	A	B	B	A	A	B	B	A	A	B	B
AG155f	B	A	B	A	B	B	B	B	A	A	B	A	B	B	A	B	B	B	A	B	B	A	A	B	A	A	A	A	A	A	A	A	A	A	A	B	B	B	A	B	B	A	A	A	A	A	A	B	B
AG157a	B	A	B	A	B	B	B	B	A	B	B	B	A	B	B	B	A	A	A	A	A	A	A	B	A	A	A	B	A	A	A	B	B	B	B	B	B	B	B	B	A	A	A	B	B	A	A	B	B
AG159	B	A	B	A	A	B	B	B	A	A	B	A	A	A	A	B	A	B	B	B	B	A	B	B	A	A	A	B	A	A	A	A	B	A	B	B	B	A	A	A	B	A	A	B	B	B	A	B	B
AG167	B	A	A	A	A	A	B	B	B	B	B	A	A	B	A	B	B	B	B	B	A	B	A	A	B	A	A	A	A	A	A	A	A	A	B	A	A	A	A	A	A	B	A	A	A	B	A	A	B
AG196	B	A	B	A	A	B	B	B	B	B	B	B	A	A	A	B	A	B	H	A	A	H	B	B	A	A	A	B	A	B	A	A	B	A	B	B	B	B	H	A	B	B	A	B	A	B	B	A	A
AG198a	B	A	B	A	A	B	B	B	B	B	B	A	A	A	A	B	A	B	B	A	A	A	B	B	A	A	A	B	A	B	A	A	B	A	B	B	B	B	A	A	B	B	A	B	A	B	B	A	A
AG198b	B	A	B	A	A	B	B	B	B	B	B	B	A	A	A	B	A	B	A	A	A	A	B	B	A	A	A	B	A	B	A	A	B	A	B	B	B	B	A	A	B	B	A	B	A	B	B	A	A
AG203a	B	B	B	A	A	A	B	A	A	B	B	A	A	B	B	A	A	A	A	B	A	B	A	A	A	B	B	B	B	B	B	B	A	B	B	B	A	B	B	A	B	A	B	B	B	A	B	B	A
AG203b	B	B	B	B	A	B	B	B	B	B	B	B	B	B	B	A	B	B	B	B	A	A	B	B	B	A	B	B	B	B	B	B	B	B	A	B	B	A	B	B	B	B	A	B	A	B	A	A	A
AG204a	B	B	B	A	A	B	B	B	B	B	B	B	A	B	A	B	A	B	B	A	A	A	B	A	A	A	A	B	A	A	A	A	B	A	B	B	B	B	B	A	B	B	B	B	A	B	B	A	B
AG316	A	B	B	A	A	B	A	B	A	B	B	B	A	A	A	A	B	B	A	B	B	A	B	B	B	A	B	A	B	A	B	A	A	A	B	B	B	B	B	B	B	B	B	B	B	A	B	A	B
AG318a	A	A	A	A	A	A	B	A	A	B	B	A	A	B	A	A	B	A	A	B	A	B	A	A	B	B	A	A	A	A	B	B	A	A	B	A	A	B	A	A	B	A	A	B	A	A	B	A	A
AG318c	B	A	B	A	A	A	B	B	B	B	B	A	B	B	A	A	B	A	A	B	A	B	B	A	B	B	A	A	A	A	B	B	A	B	B	A	A	B	A	A	B	B	A	B	B	B	B	A	A
AG320a	B	A	A	A	A	A	B	B	B	B	B	A	B	B	A	A	B	A	A	B	A	B	B	A	B	B	A	A	A	A	B	B	A	B	B	A	A	B	A	A	B	B	A	B	B	B	B	A	A
AG320b	B	A	A	B	A	A	B	B	B	B	B	A	B	B	B	A	B	A	A	B	A	B	B	A	B	B	A	B	B	A	B	B	A	B	B	A	B	B	A	A	B	B	B	B	B	B	B	A	B
AG321	B	H	A	A	A	A	B	B	B	B	B	A	B	B	A	A	B	A	A	H	A	H	B	A	B	B	A	A	A	A	B	B	A	B	B	A	A	B	A	A	B	B	A	B	B	B	B	A	A
AG322	B	A	A	A	A	A	B	B	B	B	B	A	B	B	A	A	B	A	A	B	A	B	B	A	B	B	A	A	A	A	B	B	A	B	B	A	A	B	A	A	B	B	A	B	B	B	B	A	A
AG323	B	A	A	A	A	A	B	B	B	B	B	A	B	B	A	A	B	A	A	B	A	A	B	A	B	B	A	A	A	A	B	B	A	B	B	A	A	B	A	A	B	B	A	B	B	B	B	A	A
AG344	B	B	B	A	A	B	B	B	A	B	B	A	B	B	A	A	A	A	A	B	A	B	A	B	B	A	A	A	A	A	B	B	A	B	B	B	B	B	A	A	A	B	B	B	B	A	B	B	B
AG345	B	B	B	A	B	B	B	A	A	B	B	A	B	B	A	A	A	A	A	B	A	B	A	B	B	A	A	A	A	B	B	B	A	B	B	B	B	B	A	A	B	B	B	B	B	A	B	B	B
AG347	B	B	A	A	B	B	A	B	A	A	A	B	B	A	A	A	B	B	B	B	B	A	B	A	B	A	B	A	A	A	B	B	B	B	A	A	B	B	B	B	B	A	B	B	B	A	B	B	A
AG352	A	A	A	A	A	A	A	A	A	B	B	B	A	A	A	A	A	A	A	A	A	B	A	B	A	A	A	B	A	A	B	B	A	A	B	A	A	B	A	B	B	A	B	A	B	A	A	B	B
AG354	A	A	A	A	A	A	A	A	A	B	B	B	A	A	A	A	A	A	A	A	A	A	A	B	A	A	A	B	A	A	B	B	A	A	B	A	A	B	A	B	B	A	B	A	B	A	A	B	B
AG370b	B	A	A	B	B	B	B	A	B	B	B	B	B	B	B	B	B	B	A	B	B	B	B	A	B	B	A	A	B	B	A	A	A	A	A	A	B	A	A	A	A	A	A	B	A	B	A	B	A
AG370d	A	A	A	B	B	B	A	A	B	B	B	A	A	A	B	B	A	B	A	A	A	A	B	A	B	B	A	A	A	A	A	B	A	A	A	A	A	A	A	B	B	B	A	A	B	B	A	B	A
AG370a	B	A	A	B	B	B	A	A	B	B	B	B	B	B	B	B	B	B	B	B	B	B	B	B	B	B	A	B	A	A	B	B	B	A	B	B	B	B	B	B	B	B	B	A	B	B	B	B	B
CNU114a	A	A	B	A	A	B	A	B	A	A	B	B	B	B	A	A	A	A	A	B	A	A	A	A	A	A	A	A	A	A	A	A	A	A	B	A	B	A	A	A	A	B	A	B	B	A	A	A	A
CNU114b	A	B	B	A	A	B	A	B	B	B	B	B	B	B	A	A	A	B	A	B	A	A	A	B	A	A	B	A	A	A	B	B	A	B	B	A	B	A	A	B	A	B	A	B	B	A	B	B	B
CNU139	A	A	B	A	B	A	B	B	A	B	A	B	B	A	B	A	B	A	A	A	B	A	A	B	B	B	B	A	A	A	B	A	A	A	B	B	A	B	A	A	A	B	A	B	B	A	B	A	B
CNU142	A	A	B	A	B	B	B	A	B	A	B	B	A	B	A	B	A	A	A	B	A	A	B	B	A	B	A	A	A	B	A	A	A	B	B	A	B	A	A	A	B	B	B	B	B	A	B	A	B
CNU146	B	A	B	A	A	B	B	B	A	B	B	B	B	B	A	B	A	B	A	B	B	A	A	B	A	A	A	A	A	A	A	A	A	A	A	B	A	B	A	B	A	A	B	B	B	A	A	A	B
CNU167	B	B	A	B	B	B	A	B	A	B	B	B	A	A	A	B	A	B	B	A	A	A	A	A	B	B	B	B	B	B	A	A	B	B	B	B	B	B	B	B	B	B	H	B	B	B	A	B	B
CNU172	A	B	B	A	A	B	A	B	A	B	A	A	A	A	A	B	B	A	H	A	B	B	B	B	B	B	B	B	B	A	B	B	A	B	B	B	B	A	A	A	A	B	B	B	B	B	B	B	B
CNU179	B	A	A	B	B	B	A	B	A	B	B	B	A	B	A	B	B	B	A	B	A	A	A	A	B	B	B	B	B	B	A	A	B	B	A	B	B	B	A	B	B	B	B	B	B	B	B	A	A
CNU241f	B	A	B	A	A	-	B	B	A	B	B	B	A	A	A	B	A	B	A	B	A	A	A	A	A	A	A	A	A	A	A	A	A	A	A	B	A	A	A	A	A	A	B	A	B	A	A	A	A
CNU241a	B	A	B	A	A	-	B	B	A	B	B	B	B	B	A	B	A	B	A	B	B	A	A	B	A	A	A	A	A	A	A	A	A	A	A	B	A	B	A	B	A	A	B	B	B	A	A	A	B
CNU241c	B	A	B	A	A	-	B	B	A	B	B	B	A	A	A	B	A	B	A	B	A	A	A	A	A	A	A	A	A	A	A	A	A	A	A	B	A	A	A	A	A	A	B	A	B	A	A	A	A
CNU241d	B	A	B	A	A	-	B	B	A	B	B	B	B	B	A	B	A	B	A	B	B	A	A	B	A	A	A	A	A	A	A	A	A	A	A	B	A	B	A	B	A	A	B	B	B	A	A	A	B
CNU254d	A	B	A	A	B	A	B	B	A	B	A	B	A	A	B	B	B	B	B	B	A	B	A	A	B	B	A	B	B	B	B	B	B	B	B	B	A	A	B	B	A	B	B	A	A	B	A	A	A
CNU254a	B	A	A	A	A	B	A	B	B	A	A	B	A	A	A	A	B	B	A	B	A	A	A	A	B	A	A	B	B	B	B	A	B	B	B	B	B	B	A	B	B	A	A	B	B	A	A	A	A
CNU254c	B	B	A	A	B	B	B	B	B	B	A	B	A	A	B	B	B	B	B	B	A	B	A	A	B	B	A	B	B	B	B	B	B	B	B	B	B	B	B	B	B	B	B	B	B	B	A	A	A
CNU256a	A	A	A	A	B	A	B	B	A	B	A	B	A	A	B	B	A	B	A	B	A	A	A	A	A	B	A	A	B	B	B	B	B	B	B	A	A	A	B	A	B	B	A	A	A	B	A	A	A
CNU263	A	A	B	A	A	A	A	B	B	B	B	B	B	A	A	A	B	B	A	B	A	A	B	B	A	A	B	A	B	A	B	A	A	B	B	A	B	B	A	B	A	B	B	B	B	A	B	B	B
CNU268a	B	B	B	A	B	B	A	A	A	B	A	B	A	A	A	A	A	A	B	B	B	B	B	B	B	A	B	B	B	A	B	B	B	B	A	B	B	A	A	A	B	B	B	B	B	B	A	B	B
CNU280a	A	B	B	A	A	B	B	B	A	B	B	B	B	B	A	A	A	B	A	B	A	A	B	B	A	B	B	A	B	A	B	B	A	B	B	A	B	A	B	B	A	B	B	B	B	A	B	B	B
CNU280b	B	B	B	A	A	B	B	B	A	B	B	B	B	B	A	A	B	B	A	B	B	B	B	B	A	B	B	A	B	B	B	B	B	B	B	B	B	A	B	B	B	B	B	B	B	B	B	B	B
CNU284	B	A	B	A	A	B	A	A	A	B	A	B	A	A	A	A	A	B	B	B	B	B	B	B	B	A	B	B	B	A	B	B	B	B	A	B	B	B	A	A	B	B	B	B	B	B	B	A	B
CNU286	H	H	B	B	H	B	H	B	H	H	B	A	A	A	A	B	B	A	B	A	A	A	B	B	B	B	B	B	B	A	B	B	A	B	B	B	B	A	A	A	A	B	B	B	B	A	B	B	B
CNU288a	A	A	A	A	A	A	A	A	A	A	A	A	A	B	A	A	A	A	A	A	A	A	A	A	A	A	A	A	A	A	A	A	A	A	A	A	A	A	A	A	A	A	A	A	A	B	A	A	A
CNU289	B	A	A	A	A	B	A	B	B	A	A	B	B	B	A	B	B	A	A	B	A	B	B	B	A	A	A	A	B	A	B	B	B	A	A	B	A	B	A	A	A	A	A	B	A	A	B	H	A
CNU293	A	B	B	B	A	B	A	B	A	A	A	A	A	A	A	B	B	A	B	A	A	B	B	B	B	B	B	B	B	A	B	B	A	B	B	B	B	A	A	A	A	B	B	B	B	B	B	B	B
CNU296b	B	B	B	A	A	B	B	B	A	B	B	B	B	B	A	B	B	B	A	B	B	A	A	B	A	B	A	A	A	A	B	B	A	B	B	A	B	A	A	B	A	B	B	B	B	A	B	B	B
CNU296c	A	B	B	A	A	B	B	B	A	B	B	B	B	B	A	A	A	B	A	B	A	A	A	B	A	A	A	A	A	A	B	B	A	B	B	A	B	A	A	B	A	B	B	B	B	A	B	B	B
CNU296a	A	B	B	A	A	B	B	B	A	B	B	B	B	B	A	A	A	B	A	B	A	A	A	B	A	A	A	A	A	A	B	B	A	B	B	A	B	A	A	B	A	B	B	B	B	A	B	B	B
CNU296d	A	B	B	A	A	B	B	B	A	B	B	B	B	B	A	A	A	B	A	B	A	A	A	B	A	A	A	A	A	A	B	B	A	B	B	A	B	A	A	B	A	B	B	B	B	A	B	B	B
CNU316a	B	B	B	A	A	B	B	B	A	A	B	A	B	B	A	B	A	B	A	B	B	A	A	B	A	A	A	B	A	B	B	B	B	A	A	B	B	B	B	B	A	A	A	B	B	A	A	B	B
CNU356b	A	A	B	A	A	B	A	B	A	A	A	B	B	B	A	A	A	B	A	B	A	A	B	A	A	A	A	A	A	A	A	A	A	A	B	A	B	A	B	B	A	B	B	A	B	A	A	A	B
CNU356a	B	A	B	B	A	B	A	B	A	A	A	B	B	B	A	B	A	B	A	B	A	A	A	B	B	B	A	B	A	A	A	A	A	A	B	B	B	A	B	B	A	B	B	B	B	A	A	A	B
CNU360c	A	B	A	A	B	A	B	B	A	B	A	B	A	A	B	B	B	B	A	B	A	B	A	A	A	B	A	A	A	A	B	B	B	B	B	B	A	A	B	A	A	B	B	A	A	B	A	A	A
CNU360e	A	B	A	A	B	A	B	B	A	B	A	B	A	A	B	B	A	B	A	B	A	B	A	A	A	B	A	A	A	A	B	B	B	B	B	B	A	A	B	A	A	B	B	A	A	B	A	A	A
CNU360a	B	B	B	B	A	B	A	B	B	A	B	B	A	A	A	A	A	B	A	B	A	A	A	A	B	A	A	B	B	B	B	A	B	B	B	B	A	B	A	B	B	A	A	B	B	A	A	A	A
CNU360d	B	B	B	B	B	B	B	B	B	B	B	B	A	A	B	B	B	B	A	B	A	B	A	A	B	B	A	B	B	B	B	B	B	B	B	B	A	B	B	B	B	B	B	B	B	B	A	A	A
CNU364	B	H	B	A	B	B	A	B	A	B	A	A	A	A	A	B	B	A	H	B	B	B	B	B	B	B	B	B	B	A	B	B	B	B	B	B	B	B	A	A	A	B	B	B	B	B	B	B	B
CNU371	B	A	B	A	A	B	B	B	A	A	B	A	B	B	A	B	A	B	A	B	B	A	A	B	A	A	A	B	A	A	A	A	A	A	A	B	B	B	A	B	B	A	A	B	B	A	A	B	B
CNU397b	A	B	A	A	B	A	A	B	B	B	A	B	B	B	A	B	B	A	A	A	A	B	B	A	A	B	A	A	A	A	A	B	B	A	B	B	A	A	B	A	A	B	A	A	B	B	A	B	A
CNU397c	A	A	A	A	B	A	A	B	B	B	A	B	B	B	A	B	B	A	A	A	A	B	B	A	A	B	A	A	A	A	A	B	B	A	B	B	A	A	A	A	A	B	A	A	B	B	A	B	A
CNU400c	B	A	A	A	A	A	A	A	B	A	B	A	A	A	A	A	A	A	A	A	A	B	B	B	B	A	A	A	A	A	A	A	A	B	B	A	A	A	A	A	A	B	A	A	A	B	A	A	A
CNU400d	B	A	A	B	A	A	A	A	B	B	B	A	A	A	A	B	B	A	B	B	A	B	B	B	B	A	A	A	A	A	A	A	A	B	B	A	A	A	A	A	A	B	A	A	A	B	A	A	B
CNU400a	B	A	A	B	A	B	A	A	B	B	B	A	A	A	A	B	B	A	B	B	A	B	B	B	B	A	A	A	A	A	A	A	A	B	A	A	A	A	A	A	A	B	A	A	A	B	A	A	B
CNU400e	B	A	A	B	A	A	A	A	B	B	B	A	A	A	A	B	B	A	B	B	A	B	B	B	B	A	A	A	A	A	A	A	A	B	B	A	A	A	A	A	A	B	A	A	A	B	A	A	B
CNU402	B	B	B	A	A	B	B	B	A	B	B	B	B	B	A	A	A	B	A	B	A	B	A	B	A	A	A	A	A	A	B	B	A	B	B	B	B	A	A	B	A	B	B	B	B	A	B	B	B
CNU425	B	A	A	A	B	A	A	A	A	A	A	B	B	A	A	A	A	A	A	A	A	A	A	B	B	A	A	A	A	A	B	B	B	A	A	B	B	A	A	A	A	A	B	B	B	B	A	A	B
CNU457	B	B	B	A	A	B	B	B	A	B	B	B	B	B	A	A	A	B	A	B	A	B	A	B	A	A	A	A	A	A	B	B	A	B	B	B	B	A	A	B	A	B	B	B	B	A	B	B	B
CNU046	B	H	B	B	A	B	B	A	B	B	B	B	B	B	B	A	B	B	H	B	A	H	B	B	B	A	B	B	B	B	B	B	A	B	A	B	A	A	A	A	B	B	A	B	A	B	A	A	A
CNU461b	A	B	B	A	B	A	-	A	A	B	B	B	B	B	A	B	A	B	A	A	A	B	B	A	A	B	A	A	A	A	A	A	A	A	A	A	A	A	B	B	A	B	A	A	A	A	A	B	B
CNU461a	B	B	B	A	B	B	-	B	B	B	B	B	B	B	A	B	A	B	A	B	B	B	B	B	A	B	A	B	A	A	A	A	A	B	B	A	B	B	B	A	B	A	B	B	B	A	A	B	B
CNU471	A	B	B	B	A	B	B	B	A	A	B	A	A	A	B	B	B	A	A	A	A	A	A	B	A	A	B	A	B	A	B	A	A	B	B	B	B	A	A	B	A	B	A	B	A	A	B	B	B
CNU474a	A	A	A	A	B	A	A	B	A	A	A	A	A	A	B	A	A	B	A	A	A	A	A	A	A	A	A	A	A	A	A	A	A	A	A	A	A	A	A	A	A	A	A	A	A	A	A	A	A
CNU474b	A	A	A	A	B	A	A	B	A	A	A	A	A	A	A	A	A	B	A	A	A	A	A	A	A	A	A	A	A	A	A	A	A	A	A	A	A	A	A	A	A	A	A	A	A	A	A	A	A
CNU521	B	A	B	B	A	B	B	B	B	B	B	B	A	B	A	B	A	B	A	A	A	B	B	A	A	A	A	B	A	A	A	A	B	A	B	B	B	B	B	A	B	B	A	A	A	B	A	A	A
CNU522c	A	A	A	A	A	A	B	B	A	A	B	A	A	B	A	B	A	B	A	B	A	A	A	A	A	A	A	A	A	A	A	A	A	A	A	A	A	A	A	A	A	A	A	A	A	B	A	A	B
CNU522a	A	A	A	A	A	A	B	B	B	B	B	A	A	B	B	B	B	B	B	B	A	A	A	A	B	A	A	A	A	A	A	A	A	A	A	A	A	A	A	A	A	B	A	A	A	B	A	A	B
CNU524a	A	A	A	A	B	A	B	B	A	B	A	B	A	A	B	B	A	B	A	B	A	A	A	A	A	B	A	A	A	B	B	B	B	B	B	B	A	A	A	A	B	B	B	A	A	B	A	A	A
CNU553	B	B	A	B	B	B	A	B	A	B	B	B	A	B	A	B	B	B	A	B	A	A	A	A	B	B	B	B	B	B	A	A	B	B	A	B	B	B	A	B	B	B	B	B	B	B	B	A	A
CNU562b	A	A	B	B	B	A	A	B	A	A	A	A	A	A	A	A	A	A	A	A	A	A	A	A	A	A	A	A	A	A	A	A	A	A	A	A	A	A	A	A	A	A	A	A	A	A	A	A	A
CNU562c	B	A	A	A	A	B	B	A	B	B	B	A	A	B	B	A	B	B	B	A	A	B	A	B	A	B	B	B	A	A	A	B	A	A	A	A	A	B	A	A	A	A	A	A	A	A	B	B	B
CNU568	B	B	B	B	A	B	B	A	B	B	B	B	B	B	A	A	B	B	A	B	A	B	B	B	B	A	B	B	B	B	B	B	A	B	B	B	B	A	A	B	B	B	B	B	-	B	A	B	B
CNU574a	A	B	B	A	A	B	A	B	B	B	B	B	A	B	A	A	B	B	B	B	A	A	B	B	A	-	B	-	B	A	B	A	A	B	B	A	B	B	A	B	A	B	B	B	B	A	B	B	B
CNU601	A	A	B	A	A	B	A	B	B	B	B	B	B	B	A	A	B	B	A	B	A	A	A	B	A	A	A	A	A	A	B	B	A	B	B	A	B	B	A	B	A	B	B	B	B	A	B	B	B
SWUC084	B	B	B	A	A	A	A	B	A	A	B	B	B	B	A	A	B	A	A	B	B	B	B	A	B	B	A	A	A	B	B	A	B	B	B	B	A	A	B	A	B	B	A	B	B	B	A	B	A
SWUC088a	B	A	B	B	B	A	B	B	A	B	B	B	B	B	B	B	B	A	A	B	B	A	B	A	B	B	A	B	B	B	A	B	B	B	B	B	A	B	A	A	B	B	B	B	B	B	A	B	B
SWUC088b	A	A	B	A	A	A	B	B	A	A	A	A	A	A	A	A	B	A	B	B	B	B	A	A	A	A	A	A	A	A	A	A	A	B	A	B	A	A	A	A	A	A	A	B	A	B	A	A	B
SWUC089	A	A	B	A	A	A	B	B	A	A	A	A	A	A	A	A	B	A	A	B	B	B	A	A	A	A	A	A	A	A	A	A	A	B	A	B	A	A	B	A	B	A	A	B	A	B	A	A	B
SWUC098	A	A	B	A	B	B	A	B	A	A	A	A	A	A	A	A	B	B	A	A	A	B	A	A	A	A	A	A	A	A	A	A	A	A	A	B	A	A	A	A	B	A	A	A	A	B	B	B	A
SWUC099a	A	A	A	A	B	A	A	B	B	B	A	B	B	B	A	B	B	A	A	A	A	B	B	A	A	B	A	A	A	A	A	B	B	A	B	B	B	A	A	A	A	B	A	A	B	A	A	B	A
SWUC099b	A	A	A	A	B	A	A	B	A	A	A	A	A	A	A	A	B	A	A	A	A	B	A	A	A	A	A	A	A	A	A	A	A	A	A	B	A	A	A	A	A	A	A	A	A	A	A	B	A
SWUC10	B	A	B	B	A	B	A	B	A	-	A	B	B	B	A	B	A	B	A	B	A	A	A	A	B	B	A	B	A	A	-	A	A	A	B	B	B	A	B	B	A	B	B	B	B	A	A	A	B
SWUC100a	A	A	B	A	A	B	A	A	A	A	A	A	A	A	A	A	A	B	A	A	A	A	B	A	A	A	B	A	A	A	-	A	A	A	A	A	A	A	B	A	B	A	A	A	A	B	B	A	A
SWUC100b	A	A	B	A	B	B	A	B	B	B	A	B	B	B	A	B	B	B	A	A	A	B	A	A	A	B	A	A	A	A	-	B	B	A	B	B	B	A	A	A	B	B	A	A	B	B	B	B	A
SWUC104	A	A	B	B	A	B	A	A	A	B	B	A	B	B	B	A	A	A	A	A	A	A	A	B	B	A	B	A	B	A	-	A	A	A	A	A	B	A	A	A	A	A	A	B	B	B	B	B	A
SWUC105	A	A	A	B	B	B	A	A	B	B	A	A	A	A	B	B	A	B	B	A	A	A	A	B	A	A	B	B	B	A	-	B	A	A	A	A	B	B	B	B	A	A	B	A	A	A	B	A	A
SWUC11	B	A	B	B	A	B	A	B	A	A	A	B	B	B	A	B	A	B	A	B	A	A	A	A	B	B	B	B	A	A	A	A	A	A	B	B	B	A	B	B	A	B	B	B	B	A	A	A	B
SWUC113	B	A	A	A	B	B	B	B	A	B	B	B	B	A	B	A	B	A	A	B	B	B	A	B	B	B	A	B	B	-	-	B	B	A	A	A	B	A	B	B	A	A	B	B	A	A	B	B	B
SWUC130	A	A	B	A	B	B	A	B	A	A	A	A	A	A	A	B	B	A	A	A	B	B	B	B	A	A	A	A	A	A	-	A	A	A	A	B	A	A	A	A	B	A	A	A	A	B	B	B	A
SWUC138	B	B	B	A	B	B	A	B	A	B	A	A	A	A	A	B	B	A	B	B	B	B	B	B	B	B	B	B	B	A	-	B	B	B	B	B	B	B	A	A	A	B	B	B	B	B	B	B	B
SWUC139	B	A	A	B	B	A	A	A	A	A	A	B	B	A	A	B	B	A	A	B	B	B	H	B	B	A	B	A	B	A	-	B	A	A	A	B	B	A	A	A	A	A	B	B	B	A	A	A	A
SWUC158a	B	A	B	B	B	B	B	B	B	B	B	B	B	B	B	B	B	B	B	B	B	B	A	B	B	B	B	B	B	B	-	B	B	A	B	B	B	B	A	A	B	B	B	A	A	B	B	B	B
SWUC158b	A	A	A	A	A	B	B	A	B	A	A	A	A	B	A	A	A	B	A	A	A	A	B	A	A	A	A	A	A	B	-	A	A	A	B	A	B	B	B	A	A	A	A	A	A	B	B	A	A
SWUC177	B	B	B	A	B	B	B	B	A	B	B	B	A	A	B	B	A	A	B	A	B	A	A	B	A	A	B	B	B	B	-	B	B	B	B	A	A	A	B	B	B	A	A	B	B	B	A	B	A
SWUC180	B	A	B	A	B	B	B	B	A	B	B	B	A	A	B	B	A	A	B	A	B	A	A	B	A	A	B	B	B	B	-	B	B	B	B	A	A	A	B	B	B	A	A	B	B	B	A	B	A
SWUC183	B	A	A	B	B	B	B	B	A	B	B	B	A	B	A	B	A	B	B	A	A	A	A	B	B	B	B	B	B	B	-	A	B	B	B	B	B	B	A	B	B	B	A	B	B	B	B	A	A
SWUC185	A	A	B	A	A	B	A	B	B	A	A	B	A	A	A	A	A	B	B	A	A	B	A	B	A	A	A	A	A	B	-	B	A	A	B	B	A	B	A	A	A	B	A	B	A	A	B	A	A
SWUC187	A	B	B	A	A	B	A	B	B	A	A	B	A	A	A	A	A	B	B	A	A	B	A	B	A	A	B	A	A	B	-	B	A	A	B	B	A	B	A	A	A	B	A	B	A	A	B	A	A
SWUC201	B	H	A	B	B	B	A	A	A	B	A	A	B	B	A	B	B	A	B	A	B	A	H	B	B	A	H	A	A	A	-	A	B	A	A	A	A	B	A	A	A	A	B	A	A	A	A	A	A
SWUC203	B	B	A	A	B	B	A	A	A	B	A	A	B	B	A	B	B	A	B	A	A	A	A	B	B	A	A	A	A	A	-	A	B	A	A	A	A	B	A	A	A	A	B	A	A	A	A	A	A
SWUC207	A	B	B	A	B	B	A	A	B	B	A	B	B	B	B	A	B	A	B	B	B	A	A	B	A	B	A	B	B	A	-	A	B	B	A	B	B	B	A	B	B	B	B	B	A	A	B	B	A
SWUC208	A	H	B	A	B	B	A	A	B	B	A	B	B	B	B	A	B	A	B	B	B	A	H	B	A	B	A	B	B	A	-	A	B	B	A	B	B	B	H	B	B	B	B	B	A	A	B	B	A
SWUC210	A	A	A	B	A	A	B	B	A	B	A	A	A	A	B	A	A	A	B	A	A	A	A	B	A	A	B	B	B	B	-	A	A	B	B	B	B	B	B	B	A	A	B	A	B	B	A	A	A
SWUC212	A	H	A	B	A	A	B	B	B	B	A	A	A	B	B	B	B	B	B	B	A	A	A	A	A	A	A	A	A	B	-	A	B	A	A	A	A	A	H	A	A	A	A	A	A	B	A	A	B
SWUC220a	A	A	A	B	B	A	B	B	B	B	A	B	B	B	A	B	B	B	A	A	A	B	A	B	A	B	A	B	A	B	-	A	A	A	B	B	A	A	B	B	B	B	A	B	A	A	A	B	A
SWUC220b	A	A	B	A	B	B	A	B	A	A	A	A	A	A	A	A	A	B	A	B	A	A	A	A	A	A	B	B	A	A	-	A	B	B	A	A	B	A	A	A	A	A	A	A	A	B	A	A	B
SWUC221	A	H	B	H	B	B	H	B	H	H	A	H	H	H	A	H	B	B	H	B	H	A	A	A	A	H	H	A	A	H	-	A	B	A	H	H	B	A	H	H	B	H	A	B	A	B	A	H	B
SWUC222	A	A	A	A	B	A	A	B	A	A	B	A	A	A	B	A	A	B	A	B	B	A	B	A	B	A	B	B	B	A	-	A	A	B	A	A	A	B	A	A	A	A	B	A	A	A	B	A	A
SWUC23	A	A	A	A	A	A	A	A	A	B	B	B	A	A	A	A	A	B	A	A	A	B	B	B	A	A	A	B	A	A	B	B	A	A	B	A	A	B	B	B	B	A	B	A	B	A	A	B	B
SWUC231	B	A	A	A	A	A	B	B	B	B	B	A	B	B	A	B	B	B	B	B	A	H	H	A	B	A	A	A	A	A	-	B	B	A	B	A	A	A	H	A	A	B	A	A	A	B	A	A	B
SWUC238	A	A	B	B	A	B	A	A	A	A	B	B	B	B	B	A	A	A	A	A	A	A	A	B	B	A	A	B	A	A	-	A	A	A	A	A	B	A	A	A	A	A	A	B	B	A	A	B	A
SWUC246	B	A	A	A	B	B	A	A	A	B	B	A	A	B	A	B	B	A	B	A	B	A	A	B	B	A	A	A	A	A	-	A	A	B	A	A	A	B	A	A	A	A	A	A	A	A	A	A	A
SWUC248	A	A	A	B	A	A	B	B	A	B	A	A	A	A	B	A	A	A	B	A	A	A	A	B	A	A	B	B	B	B	-	A	A	B	B	B	B	A	A	B	A	A	B	A	B	B	A	A	A
SWUC255	A	A	A	A	A	A	A	A	B	B	B	B	B	B	B	A	A	B	A	B	B	A	B	B	B	A	A	A	A	A	-	A	B	B	B	B	B	A	B	B	A	B	B	B	B	B	A	B	A
SWUC278a	A	B	B	B	A	A	A	A	B	A	A	A	A	B	A	B	A	B	B	A	A	A	A	A	A	A	A	A	A	A	-	A	A	B	B	B	B	B	A	A	B	B	A	A	B	B	B	A	A
SWUC278b	B	A	A	A	B	B	B	B	A	B	B	B	B	A	B	A	B	A	A	B	B	B	A	B	B	B	A	B	B	B	-	B	B	A	A	A	A	A	B	B	A	A	B	B	A	A	A	B	B
SWUC283	B	B	B	B	A	B	A	A	B	B	B	B	B	B	A	-	B	B	A	B	A	A	B	B	A	A	B	B	B	B	-	A	A	B	B	B	B	B	A	A	B	B	-	-	A	B	A	A	A
SWUC297	B	H	B	A	B	B	A	B	A	A	A	A	A	A	A	A	B	B	A	A	A	B	A	A	A	A	B	A	A	A	-	A	A	A	A	B	A	A	A	A	B	A	A	-	A	B	B	B	A
SWUC301	A	B	B	A	B	A	A	A	A	A	A	B	A	A	B	B	A	A	A	A	B	A	A	A	A	B	A	A	A	A	-	B	B	B	A	B	A	A	B	B	B	B	A	A	A	B	A	-	A
SWUC302	A	B	A	A	B	B	A	A	B	A	A	B	B	-	B	B	A	A	B	A	B	A	A	A	A	B	A	B	A	A	-	B	A	A	A	B	A	A	B	B	B	B	A	A	A	B	B	B	A
SWUC309	B	B	B	A	B	B	B	B	A	B	B	A	B	B	B	A	A	A	A	B	B	B	B	B	B	B	A	A	A	B	-	B	A	B	B	B	B	B	A	A	B	B	B	B	B	A	B	B	B
SWUC317	A	A	B	A	B	B	B	B	A	A	A	A	A	A	A	A	B	B	A	A	A	B	A	A	A	A	B	A	A	A	-	A	A	A	A	B	A	A	A	-	B	A	A	A	A	B	B	B	A
SWUC318	B	A	A	B	A	B	B	A	B	B	A	B	A	A	A	A	B	B	B	A	B	A	B	-	A	A	B	A	A	B	B	A	A	A	B	A	A	B	B	B	B	B	B	-	A	-	A	B	B
SWUC32	B	H	B	A	A	A	B	B	A	A	B	B	B	B	A	A	B	A	A	B	B	B	B	A	B	B	A	A	A	B	-	A	B	B	B	B	A	A	H	A	B	B	A	B	B	B	A	B	A
SWUC320	B	A	B	A	H	B	A	H	A	A	H	-	B	B	A	H	H	A	B	B	B	B	H	A	A	B	H	H	H	A	A	A	A	B	B	B	H	B	A	B	H	A	B	B	A	A	H	B	A
SWUC327	B	B	B	B	B	A	B	B	A	B	B	B	B	A	A	A	A	A	B	A	B	A	B	A	B	A	B	A	B	B	A	B	B	A	A	B	B	A	A	A	A	B	B	A	B	A	A	B	B
SWUC328a	A	B	B	A	A	B	A	B	A	B	A	-	A	-	A	-	B	A	B	A	B	A	B	A	B	B	B	B	B	A	-	B	A	B	B	B	B	A	-	A	A	A	B	A	B	B	B	A	B
SWUC328b	B	B	B	B	B	A	A	B	A	B	B	-	A	-	B	-	A	A	B	B	A	A	B	A	A	B	B	B	B	B	-	B	B	B	A	B	B	B	-	B	A	A	A	A	A	B	A	B	A
SWUC328c	B	B	A	A	B	B	A	A	B	A	B	-	B	-	A	-	B	B	B	B	B	A	B	A	B	B	B	A	A	A	-	B	B	A	A	B	B	A	-	B	B	A	A	B	A	A	B	B	B
SWUC333	B	A	B	A	A	B	A	B	B	A	B	A	B	A	B	A	B	B	B	B	A	A	A	A	A	B	A	A	B	B	-	B	B	A	B	B	B	B	A	B	A	A	B	B	A	B	A	A	B
SWUC334	B	A	B	A	A	B	B	B	B	A	B	B	B	A	B	A	B	B	B	B	A	A	B	A	A	B	B	A	B	B	-	B	B	A	B	B	B	B	B	B	A	A	B	B	A	B	A	A	B
SWUC339	A	B	B	B	B	B	B	A	B	B	A	A	A	A	B	B	A	B	B	A	A	A	B	A	A	A	B	B	B	A	A	B	A	A	A	A	B	B	B	B	A	A	B	A	A	A	B	A	B
SWUC362a	A	A	A	B	B	A	B	B	A	A	A	B	B	A	A	B	A	A	A	B	B	-	B	B	B	A	B	A	B	B	-	B	B	A	A	A	A	A	A	A	A	B	A	A	B	A	A	B	A
SWUC362b	A	B	A	A	B	A	A	B	B	B	A	B	B	B	A	B	A	B	A	A	A	-	A	B	A	B	A	A	A	A	-	B	A	A	B	B	A	A	A	A	A	B	A	A	B	A	A	B	A
SWUC367	A	A	B	B	A	B	A	A	B	B	B	A	B	B	B	A	A	A	A	A	A	B	B	B	B	A	B	A	B	A	-	A	A	A	A	A	B	A	A	B	A	A	A	B	B	B	B	B	A
SWUC377	B	A	A	A	B	B	A	B	A	A	A	A	B	-	B	B	A	A	A	B	B	B	A	B	B	B	A	B	B	A	-	A	A	A	A	A	B	A	A	A	A	A	B	A	A	B	B	B	B
SWUC379	A	A	B	A	A	A	A	A	A	B	B	B	B	B	B	B	B	B	A	A	A	B	B	A	B	B	B	B	B	B	-	A	A	B	A	B	A	B	B	B	B	A	B	B	A	B	A	B	A
SWUC388a	A	A	A	B	B	A	B	A	A	A	A	B	B	A	A	B	A	A	A	B	B	B	B	B	B	A	B	A	B	A	-	B	A	A	A	B	B	A	A	A	A	A	B	B	B	A	A	A	A
SWUC388b	A	A	A	B	B	A	B	A	A	A	A	B	B	A	A	B	A	A	A	B	B	B	B	B	B	A	B	A	B	A	-	B	A	A	A	B	B	A	A	B	A	A	B	B	B	A	A	A	A
SWUC396	B	B	B	B	B	B	B	A	B	B	B	B	B	B	B	B	B	B	B	B	B	B	B	B	B	B	B	B	A	A	-	B	B	A	B	B	B	B	B	-	B	B	B	A	B	B	B	B	A
SWUC47	B	A	B	B	B	A	B	B	B	B	B	A	A	H	A	A	B	B	A	B	B	B	B	B	B	A	B	A	B	B	-	A	B	B	B	A	B	B	A	A	A	A	B	B	A	A	A	A	B
SWUC48	A	B	A	B	B	B	A	A	A	-	A	B	B	A	B	B	A	A	B	A	A	A	A	A	A	B	A	B	A	A	-	B	A	A	A	B	A	A	B	B	B	B	A	A	B	B	B	B	A
SWUC57	B	A	B	A	B	B	A	B	A	A	A	B	A	A	A	A	A	B	A	A	A	H	H	A	A	B	B	A	B	A	-	A	A	A	A	A	A	A	A	A	A	A	A	A	A	B	B	B	B
SWUC58	A	B	A	A	B	A	A	B	B	B	A	-	B	-	A	B	B	A	A	A	A	B	A	-	A	B	A	A	A	-	-	B	B	A	B	B	B	A	A	A	A	B	A	A	-	-	A	B	A
SWUC61	A	A	A	A	B	A	A	B	B	B	A	B	B	B	A	B	B	A	A	A	A	-	A	B	A	B	A	A	A	A	-	B	B	A	B	B	B	A	A	A	A	B	A	B	B	A	A	B	A
SWUC69	A	B	A	B	A	B	A	B	B	A	A	B	B	A	A	A	A	B	B	A	A	B	B	B	A	B	A	A	A	B	-	B	B	A	B	B	A	B	B	A	A	B	A	B	A	A	B	B	B
SWUC9	A	H	B	A	A	B	A	B	B	B	B	B	B	B	A	A	B	B	A	B	A	A	H	B	A	A	B	A	B	A	-	A	A	B	B	A	B	A	H	B	A	B	B	B	B	A	B	B	B
CEN031b	A	A	B	A	A	A	B	B	A	B	A	B	B	A	B	-	B	A	A	A	A	B	B	B	B	B	B	B	B	B	B	A	B	B	A	B	A	B	A	A	-	A	B	A	A	B	B	B	A
CEN031c	B	B	B	A	A	B	B	A	A	A	B	A	B	B	A	A	A	A	A	B	A	B	A	A	A	A	A	A	A	B	A	A	A	A	A	A	B	A	A	A	A	A	B	A	A	A	A	B	A
CEN061	B	B	B	A	B	B	B	B	A	B	B	A	B	B	B	A	A	A	A	B	B	A	A	B	B	B	A	A	A	B	B	B	A	B	B	B	B	B	A	A	B	B	A	B	B	A	B	B	A
CEN070b	A	B	A	A	A	B	A	B	A	B	B	B	A	A	A	A	B	B	B	A	B	B	B	B	B	A	B	A	B	A	B	A	A	A	B	B	B	B	B	B	B	B	B	B	B	B	B	A	B
CEN070a	A	B	A	A	A	B	A	B	A	B	B	B	A	A	A	A	B	B	A	A	B	A	B	B	B	A	B	A	B	A	B	A	A	A	B	B	B	B	A	B	B	B	B	B	B	B	B	A	B
CEN009	A	B	B	B	B	B	B	A	B	B	A	B	B	B	A	B	B	A	B	A	B	A	A	A	A	B	B	B	B	B	A	A	A	B	A	B	B	B	B	B	B	B	B	B	A	A	B	B	A
FM001	B	A	B	A	A	B	B	B	A	B	-	B	B	B	A	B	A	B	A	B	B	A	A	B	A	A	A	A	A	A	A	A	A	A	A	B	A	-	A	B	A	A	B	B	B	A	A	A	B
FM002	B	B	A	B	B	B	A	B	A	B	B	B	A	B	A	B	B	B	B	A	A	A	A	A	B	B	B	B	B	B	A	-	B	B	A	B	B	B	A	B	B	B	B	B	B	B	B	A	A
FM003f	A	A	B	A	A	B	B	B	A	A	B	B	B	B	A	A	A	A	A	A	A	B	A	A	A	A	A	A	A	A	B	B	A	A	A	A	A	A	A	A	A	B	B	A	B	-	B	B	A
FM003b	A	A	B	A	A	B	B	B	A	A	B	B	B	B	A	A	A	A	A	A	B	B	A	A	A	A	A	A	A	A	B	B	B	A	A	A	A	A	A	A	A	B	B	A	B	A	A	A	B
NIAB100	A	B	B	A	A	A	B	A	A	B	B	B	A	A	B	B	B	B	B	A	A	B	A	B	B	A	H	B	A	B	B	B	A	A	B	A	B	B	B	B	B	A	B	A	B	B	A	B	B
NIAB101	A	A	A	A	A	B	A	A	A	A	A	B	A	B	A	B	A	B	A	A	B	B	B	A	B	A	A	A	A	B	B	A	A	B	B	B	A	B	A	A	A	A	A	B	A	A	A	A	A
NIAB103	B	B	B	A	A	A	B	A	A	B	B	B	A	A	B	B	B	B	B	A	A	B	A	B	B	B	B	B	A	B	B	B	A	A	B	B	B	B	B	B	B	A	B	A	B	B	A	B	B
NIAB113	A	A	B	A	B	A	B	A	A	B	A	B	B	A	B	B	B	A	A	B	B	A	A	B	B	A	B	A	A	A	B	A	A	B	B	B	A	B	A	A	B	B	B	B	B	A	B	A	B
NIAB115	B	A	B	B	B	B	A	B	B	B	B	B	B	B	B	A	B	B	H	A	B	B	B	H	B	B	H	B	A	A	A	A	B	A	A	A	B	B	A	A	B	B	A	A	A	B	A	B	A
NIAB014	A	A	A	A	B	A	B	B	A	B	A	A	A	A	A	B	A	B	A	A	A	A	A	A	A	B	A	A	A	A	A	A	A	A	A	A	A	A	A	A	A	A	A	A	A	A	A	A	A
NIAB022	B	A	A	B	B	B	B	B	A	B	B	A	B	B	B	B	B	B	A	A	B	B	A	B	B	B	A	B	B	B	A	B	B	A	A	A	A	A	B	B	A	A	B	B	A	A	A	B	B
NIAB023b	B	A	B	B	B	B	A	B	A	B	B	B	A	A	A	B	B	B	B	B	A	B	A	B	B	A	B	B	B	B	B	A	A	B	B	B	B	B	A	B	B	B	A	B	B	B	B	B	A
NIAB023d	B	A	B	B	B	B	A	B	A	B	B	B	A	A	A	B	B	B	B	B	A	B	A	B	B	A	B	B	B	B	B	A	A	B	B	B	B	B	A	B	B	B	A	B	B	B	B	B	A
NIAB003b	A	B	B	A	A	B	B	B	A	A	B	A	B	B	A	A	A	A	A	B	A	B	A	B	A	A	A	A	A	A	B	A	A	B	B	A	A	B	A	A	A	B	B	B	B	A	B	B	A
NIAB030	B	B	A	B	B	B	A	B	A	B	B	B	A	A	A	B	A	B	B	A	A	A	A	A	B	B	B	B	B	B	A	A	B	B	B	B	B	B	H	B	B	B	A	B	B	B	A	A	A
NIAB032a	A	B	A	A	B	A	A	B	B	B	A	B	B	B	B	B	B	A	A	A	A	B	A	A	A	B	A	A	A	A	A	B	B	A	B	B	B	A	B	A	A	B	A	A	B	A	A	A	A
NIAB032b	B	A	B	A	A	B	A	B	A	A	A	B	A	A	A	A	A	B	A	A	A	B	B	A	A	B	B	A	B	A	B	A	A	B	A	A	A	A	A	A	A	A	A	A	A	B	B	B	B
NIAB034	B	A	A	A	A	A	A	A	A	A	A	A	A	A	A	A	A	A	B	B	B	A	A	A	A	A	A	A	A	A	A	A	A	A	B	B	B	A	A	B	A	A	A	A	A	A	A	A	A
NIAB047	B	B	B	A	B	B	B	B	A	B	B	A	B	B	A	A	A	A	A	B	A	B	A	B	B	A	A	A	A	B	B	B	A	B	B	B	B	B	A	A	B	B	B	A	B	A	B	B	B
NIAB063b	B	B	B	B	B	B	A	B	B	B	B	B	A	B	B	B	B	B	B	A	A	A	A	B	B	B	B	B	B	B	A	A	A	B	B	B	B	B	A	B	B	B	B	B	B	B	B	-	B
NIAB070	A	A	B	A	B	A	B	B	A	B	A	B	B	A	B	A	B	H	A	A	B	A	A	B	B	B	H	A	A	A	B	A	A	H	B	B	A	B	A	A	A	B	H	B	B	A	B	A	B
NIAB071a	A	A	B	A	B	A	B	B	A	B	A	B	B	A	B	A	B	A	A	B	B	A	A	B	B	A	A	A	A	A	B	A	A	A	B	B	A	B	A	A	A	B	B	B	B	A	B	A	B
NIAB071b	A	A	B	A	A	A	A	A	A	A	A	B	A	A	A	A	A	A	A	B	B	A	A	A	A	A	A	A	A	A	B	A	A	A	B	B	A	B	A	A	A	A	B	A	A	A	B	A	A
NIAB071c	A	A	B	A	B	A	B	B	A	B	A	B	B	A	B	A	B	A	A	B	B	A	A	B	B	A	A	A	A	A	B	A	A	A	B	B	A	B	A	A	A	B	B	B	B	A	B	A	B
NIAB071f	B	A	B	A	A	B	A	A	A	A	A	B	A	B	A	A	A	A	B	B	B	B	A	A	A	B	B	A	A	A	B	A	A	B	B	B	A	B	A	B	A	A	B	A	A	B	B	A	A
NIAB071g	B	A	B	A	B	B	B	B	A	B	A	B	B	B	B	A	B	A	B	B	B	B	A	B	B	B	B	A	A	A	B	A	A	B	B	B	A	B	A	B	A	B	B	B	B	B	B	A	B
NIAB079a	B	B	B	B	A	B	B	B	B	B	B	B	A	B	A	B	A	B	B	A	A	B	B	A	A	A	A	B	A	A	A	A	B	A	B	B	B	A	B	A	B	B	A	A	-	A	B	A	A
NIAB079b	B	A	B	B	A	B	B	B	B	B	B	B	A	B	A	B	A	B	A	A	A	A	B	A	A	A	A	B	A	A	A	A	B	A	B	B	B	B	A	A	B	B	A	A	-	A	B	A	A
NIAB081	B	B	B	A	A	A	B	B	B	A	B	B	B	A	B	A	B	B	B	B	A	A	A	B	A	A	B	A	B	B	B	B	B	A	B	B	B	B	B	B	A	A	B	B	A	B	A	A	B
NIAB086a	A	A	A	A	B	A	A	B	B	B	A	B	B	B	B	A	B	A	A	A	A	A	A	A	A	B	A	A	A	A	A	B	B	A	B	B	B	B	A	B	B	B	A	A	B	A	A	A	A
NIAB096b	A	A	A	A	B	A	A	B	A	B	A	B	B	A	B	A	B	A	A	A	A	B	A	A	B	B	B	A	A	A	B	B	A	A	B	B	A	B	A	A	A	B	A	B	B	A	A	A	-
NIAB098	A	A	B	A	B	A	B	A	A	B	A	B	B	A	B	B	B	A	A	B	B	A	A	B	B	A	B	A	A	A	B	A	A	B	B	B	A	B	A	A	B	B	A	B	B	A	B	A	B
PUT102	A	A	B	A	B	A	A	A	A	A	A	A	A	A	A	A	B	B	A	A	A	A	A	A	A	A	B	A	A	A	A	A	A	A	A	A	A	A	A	A	A	A	A	A	A	A	A	A	A
PUT105	B	H	B	A	A	B	B	B	A	B	B	A	A	A	A	B	A	B	A	A	B	A	B	B	A	A	A	B	A	A	A	A	B	A	B	B	B	A	H	A	B	A	A	B	B	B	B	A	A
PUT126a	A	A	B	A	B	B	A	B	A	A	A	A	A	A	A	-	B	B	A	B	A	A	A	B	A	A	A	A	A	A	A	A	B	A	A	A	A	A	A	A	B	A	A	A	A	B	A	A	A
PUT126d	A	B	A	B	B	A	B	B	B	B	A	B	B	B	A	-	A	B	A	A	A	A	A	A	A	B	A	A	A	A	A	A	A	A	B	B	A	A	B	B	A	B	A	A	A	A	A	B	A
PUT126b	A	A	B	A	B	B	A	B	A	A	A	A	A	A	A	-	B	B	A	B	A	A	A	A	A	A	B	A	A	A	A	A	B	A	A	A	A	A	A	A	B	A	A	A	A	B	A	A	A
PUT126c	A	B	A	B	B	A	B	B	B	B	A	B	B	B	A	-	A	B	A	A	A	A	A	B	A	B	A	A	A	A	A	A	A	A	B	B	A	A	B	B	A	B	A	A	A	A	A	B	A
PUT129	A	H	A	B	A	A	B	B	B	B	A	A	A	B	B	B	B	B	B	B	A	A	A	A	A	A	A	A	A	B	A	A	B	A	A	A	A	A	H	A	A	A	A	A	A	B	A	A	B
PUT136b	A	A	A	A	A	A	A	A	A	A	A	A	A	A	A	A	A	B	B	A	A	B	A	A	A	A	B	A	A	A	A	A	A	A	A	A	A	A	A	A	A	A	A	A	A	A	A	A	A
PUT136a	B	A	A	B	B	B	B	B	A	B	B	A	B	B	B	B	B	B	A	B	B	B	A	B	B	B	A	B	B	B	A	B	B	A	A	A	A	A	B	B	A	A	B	B	A	A	A	B	B
PUT137b	A	B	B	A	B	B	B	B	B	B	A	B	B	A	B	B	A	A	B	A	B	B	A	A	B	B	A	B	A	B	B	B	A	A	A	B	A	A	B	B	B	A	A	A	A	B	A	B	A
PUT154	B	A	B	A	B	B	B	B	B	B	B	B	A	B	B	B	B	B	A	A	B	B	B	A	B	A	A	B	A	H	H	A	B	H	B	B	B	B	A	A	B	B	A	H	H	B	A	A	A
PUT179	B	B	A	B	B	B	A	A	A	B	B	B	A	B	B	B	B	B	A	B	B	A	A	B	B	A	B	B	A	A	A	A	B	B	A	A	B	B	H	B	B	A	B	B	B	B	B	A	B
PUT194	B	B	B	B	A	B	B	A	B	B	B	B	B	B	B	B	B	B	B	B	B	B	B	B	B	B	A	B	A	A	B	B	B	A	B	B	B	B	B	B	B	B	B	A	B	B	B	B	B
PUT195b	A	A	A	A	A	A	B	B	A	A	B	A	A	B	A	B	A	B	A	B	A	A	A	A	A	A	A	A	A	A	A	A	A	A	A	A	A	A	A	A	A	A	A	A	A	A	A	A	B
PUT195c	B	A	B	A	A	B	B	B	A	A	B	B	B	B	A	B	A	B	A	B	B	A	A	B	A	A	A	B	A	A	A	A	A	A	A	B	A	B	B	B	A	A	B	B	B	A	A	B	B
PUT195h	B	A	B	A	A	B	B	B	A	A	B	B	B	B	A	B	A	B	A	B	B	A	A	B	A	A	A	B	A	A	A	A	A	A	A	B	A	B	B	B	A	A	B	B	B	A	A	B	B
PUT195e	B	A	B	A	A	B	B	B	B	B	B	B	B	B	B	B	B	B	B	B	B	B	A	B	B	A	A	B	A	A	A	A	A	A	A	B	A	B	A	B	A	B	B	B	B	B	A	B	B
PUT195g	B	A	B	A	A	B	B	B	A	A	B	B	B	B	A	B	A	B	A	B	B	A	A	B	A	A	A	B	A	A	A	A	A	A	A	B	A	B	A	B	A	A	B	B	B	A	A	B	B
PUT214	A	A	B	A	B	B	A	B	A	A	A	A	A	A	A	A	B	B	A	B	A	A	A	A	A	A	B	A	A	A	A	A	B	A	A	A	B	A	A	A	B	A	A	A	A	B	A	A	B
PUT237b	B	B	B	A	B	B	B	B	A	B	B	B	B	B	B	B	B	B	A	B	B	B	A	B	A	B	B	B	A	A	A	B	B	A	B	B	B	B	B	B	A	B	A	B	B	A	A	B	B
PUT237c	B	A	B	A	A	B	B	B	A	A	B	B	B	B	A	B	A	B	A	B	B	A	A	B	A	A	A	B	A	A	A	A	A	A	A	B	A	B	A	B	A	A	A	B	B	A	A	B	B
PUT239	A	B	A	B	B	A	B	B	A	B	A	B	B	A	A	B	B	B	A	B	A	B	A	A	B	B	A	A	A	B	B	B	B	B	B	A	B	B	B	A	A	B	B	A	A	B	A	A	A
PUT248a	A	A	A	A	B	A	A	-	-	B	B	B	B	B	A	B	B	A	A	A	A	B	B	A	A	A	A	A	A	A	A	B	B	A	B	A	B	A	A	A	A	B	A	A	A	A	A	B	A
PUT248d	A	A	A	A	A	A	A	-	-	A	A	B	B	B	A	B	B	A	A	A	A	B	A	A	A	B	A	A	A	A	A	B	B	A	B	B	B	A	A	A	A	B	A	A	B	A	A	B	A
PUT248e	A	A	B	A	B	A	B	-	-	B	B	B	B	B	A	B	B	A	A	A	A	B	A	B	B	A	A	A	A	A	A	A	B	A	A	B	A	B	B	B	A	B	B	B	B	B	A	A	B
PUT248c	A	A	A	A	B	A	A	-	-	B	A	B	B	B	A	B	B	A	A	A	A	B	A	A	A	B	A	A	A	A	A	B	B	A	B	B	B	A	A	A	A	B	A	A	B	A	A	B	A
PUT249a	B	B	B	B	A	B	B	B	B	B	B	B	B	B	B	A	B	B	B	B	A	A	B	B	B	A	A	B	B	B	B	B	B	B	A	B	B	A	B	B	B	B	A	B	A	B	A	A	A
PUT249b	B	A	B	B	B	B	B	B	B	B	B	B	B	B	B	B	B	B	B	B	B	A	B	B	B	B	B	B	B	B	B	B	B	B	B	B	B	B	A	B	B	B	B	B	B	B	A	B	B
PUT251a	A	A	B	A	B	A	B	A	A	B	A	B	B	A	B	-	B	A	A	B	B	A	A	B	B	A	B	A	A	A	B	A	A	B	B	B	A	A	A	A	B	B	B	B	B	A	B	A	B
PUT251b	B	B	B	B	B	B	B	B	B	B	B	B	B	B	B	-	B	A	A	B	B	A	A	B	B	A	B	A	A	B	B	B	B	B	B	B	B	B	B	B	B	B	B	B	B	B	B	B	B
PUT259	A	A	B	A	B	A	B	A	A	B	B	B	B	A	B	A	B	A	A	B	B	A	A	B	B	A	B	A	A	A	B	A	A	B	B	B	A	B	A	A	B	B	B	B	B	A	B	A	B
Pod10	B	B	B	A	A	B	B	B	A	B	B	A	A	A	A	B	A	B	A	B	B	B	B	B	A	A	A	B	A	A	A	A	B	A	B	B	B	A	A	A	B	A	A	B	B	B	A	B	B
Pod12	B	B	B	B	A	B	A	B	B	A	B	B	A	A	A	A	-	B	A	B	A	A	A	-	B	A	-	B	B	B	B	A	B	B	B	B	B	B	A	B	B	A	A	B	B	A	A	A	A
Pod19	B	A	B	A	A	B	B	B	B	B	B	B	A	A	A	B	A	B	A	A	A	A	B	A	A	A	A	B	A	B	A	A	B	A	B	B	B	B	A	A	B	B	A	B	A	B	B	A	A
Pod3	A	-	A	A	A	A	A	A	B	A	A	A	A	B	A	B	A	A	B	A	A	B	A	B	A	A	A	A	A	B	B	B	A	A	B	B	A	B	B	B	A	A	B	B	A	A	A	B	A
Pod46	B	A	B	A	B	B	A	A	A	A	B	A	A	A	A	B	B	A	B	B	A	B	A	A	A	A	B	B	B	A	B	A	A	B	B	B	B	B	A	A	B	A	A	A	A	A	B	A	A
Pod6	A	B	B	A	B	A	A	A	A	A	A	B	A	A	B	B	A	B	A	B	B	A	A	A	A	B	A	A	A	A	A	B	B	B	A	B	A	A	B	B	B	B	A	A	A	B	A	B	A
Pod82	A	A	B	B	A	B	B	A	B	B	B	B	A	B	B	B	B	B	A	A	A	B	A	A	A	A	A	B	B	B	B	A	B	A	A	A	B	B	B	A	B	A	B	A	A	A	B	B	B
FM004b	B	A	B	B	A	B	B	B	B	B	B	B	A	B	A	B	A	B	B	A	A	B	B	A	A	A	A	B	A	A	A	A	B	A	B	B	-	B	B	A	B	B	A	A	A	B	A	A	A
FM004a	B	A	B	B	A	B	B	B	B	B	B	B	A	B	A	B	A	B	A	A	A	B	B	A	A	A	A	B	A	A	A	A	B	A	B	B	-	B	A	A	B	B	A	A	A	B	A	A	A
YD104	A	B	A	A	A	A	B	B	B	B	A	A	B	A	A	A	A	B	A	A	A	A	A	A	A	B	A	A	A	B	B	A	A	A	B	A	A	A	B	B	A	B	A	B	A	A	A	B	A
YD011	B	B	A	B	B	B	A	B	A	B	B	B	A	A	A	B	A	B	B	A	A	A	A	A	B	A	B	B	B	B	A	A	B	B	B	B	B	A	H	B	B	B	A	B	B	B	A	B	A
YD012	A	A	B	A	B	B	A	B	A	A	A	A	A	A	A	A	B	B	A	B	A	A	A	A	A	A	A	A	A	A	A	A	B	A	A	A	B	A	A	A	B	A	A	A	A	B	A	A	B
YD014	A	A	B	A	B	B	A	A	A	A	B	A	A	A	A	B	B	A	B	B	A	B	A	A	A	A	B	B	B	A	B	A	A	B	B	B	B	B	A	A	B	A	A	A	A	A	B	A	A
YD015	B	A	B	B	A	B	A	B	A	A	B	B	A	B	-	B	B	A	B	A	B	A	B	B	B	B	B	B	B	A	A	B	B	A	A	B	B	B	B	B	A	B	A	B	B	-	A	A	A
YD024a	B	A	A	B	B	A	A	A	B	B	A	A	A	A	B	B	A	A	B	A	A	B	A	A	A	B	A	B	A	A	B	A	A	A	A	B	B	A	A	A	B	A	B	A	A	B	B	B	B
YD024b	B	B	A	B	B	A	A	A	B	B	A	A	A	A	B	B	A	A	B	A	A	B	B	A	A	B	A	B	A	A	B	A	A	A	A	B	B	A	A	A	B	A	B	A	A	B	B	B	B
YD025	B	H	A	B	B	A	A	A	B	B	A	A	A	A	B	B	A	A	B	A	A	B	B	A	A	B	A	B	A	A	B	A	A	A	A	B	B	A	A	A	B	A	B	A	A	B	B	B	B
YD029d	B	B	B	A	A	A	A	A	A	A	B	B	B	B	A	A	A	A	A	B	A	B	A	A	B	B	A	A	A	B	B	A	A	B	B	B	A	A	B	A	B	B	A	B	B	B	A	B	A
YD029c	B	B	B	A	A	A	A	B	A	A	B	B	B	B	A	A	B	A	A	B	B	B	B	A	B	B	A	A	A	B	B	A	B	B	B	B	A	A	B	A	B	B	A	B	B	B	A	B	A
YD034	B	A	A	B	B	B	B	B	A	B	B	B	-	B	B	B	-	B	A	B	B	B	A	B	-	-	B	B	B	B	A	-	B	A	A	A	A	A	B	B	A	A	B	B	A	A	A	B	B
YD036	B	B	B	B	B	B	A	B	A	B	B	B	A	A	A	B	A	B	B	A	A	A	A	B	B	A	A	B	B	B	A	A	A	B	B	B	A	A	A	B	A	B	A	B	B	B	A	B	A
YD042	B	A	B	A	B	B	B	B	A	B	B	A	B	B	B	A	A	A	A	B	A	B	B	A	B	B	A	A	A	B	B	B	A	B	B	B	B	B	A	A	B	B	A	B	B	B	B	B	A
YD043	B	A	B	A	A	B	B	B	A	B	B	A	A	A	A	B	A	B	A	A	B	A	B	B	A	A	A	B	A	A	A	A	B	A	B	B	B	A	H	A	B	A	A	B	B	B	B	A	A
YD046	B	H	B	A	B	B	A	A	A	B	A	B	A	A	A	A	A	A	B	B	B	B	B	B	B	A	B	B	B	A	B	B	B	B	A	B	B	B	A	A	B	B	B	B	B	B	A	B	B
YD047a	B	B	A	B	B	B	A	B	A	B	B	B	A	A	A	B	A	B	B	A	A	A	A	A	B	A	B	B	B	B	A	A	B	B	B	B	B	A	B	B	B	B	A	B	B	B	A	B	A
YD005a	B	A	B	A	A	B	B	B	B	B	B	A	A	A	A	B	A	B	A	A	A	B	B	A	A	A	A	B	A	A	A	A	B	A	B	B	B	B	B	A	B	B	A	A	A	A	A	A	A
YD005b	A	A	A	A	A	A	A	A	A	A	A	B	A	B	A	A	A	A	A	A	A	A	A	A	A	A	A	A	A	A	A	A	A	A	A	A	A	A	A	A	A	A	A	A	A	B	B	A	A
YD055b	A	A	A	A	B	B	A	A	A	A	A	B	A	B	A	A	A	B	A	A	B	B	B	A	B	A	A	A	A	A	A	A	A	A	A	A	A	B	A	A	A	A	A	A	A	A	A	A	A
YD055a	B	A	B	B	B	B	A	B	B	B	B	B	B	B	B	A	B	B	A	A	B	B	A	A	A	B	A	B	A	A	B	B	B	A	B	B	B	B	A	A	B	B	A	A	A	B	A	A	A
YD055d	A	A	A	A	B	B	A	A	A	A	A	B	A	B	A	B	A	B	A	A	B	B	B	A	B	A	A	A	A	B	B	B	A	B	B	B	A	B	A	A	A	A	A	B	A	A	A	A	A
YD006	B	A	B	A	A	B	B	B	B	B	B	B	A	B	A	B	A	B	A	A	A	H	B	A	A	A	A	B	A	A	A	A	B	A	B	B	B	B	H	A	B	B	A	A	A	B	B	A	A
YD061a	A	B	B	A	A	A	A	A	B	B	B	A	B	B	A	A	B	B	A	A	A	B	B	B	B	B	B	B	B	B	A	A	B	B	B	B	B	B	A	B	A	A	A	B	A	A	B	B	B
YD061b	A	B	B	A	A	A	A	A	B	B	B	A	B	B	A	A	B	B	A	A	A	B	B	B	B	B	B	B	B	A	A	A	B	B	B	B	B	B	A	B	A	A	A	B	A	A	B	A	B
YD065b	B	A	B	A	A	B	B	B	A	A	B	B	B	B	A	B	A	B	B	B	B	A	A	B	A	A	A	B	A	A	A	A	A	A	A	B	A	B	B	B	A	A	A	B	B	A	A	B	B
YD065a	B	A	B	A	A	B	B	B	B	B	B	B	B	B	A	B	A	B	B	B	B	B	A	B	B	A	A	B	A	A	A	A	A	A	A	B	A	B	B	B	A	B	A	B	B	B	A	B	B
YD071c	B	A	B	A	A	B	B	B	A	B	B	B	B	B	A	B	A	B	B	B	B	A	A	B	A	A	A	A	A	A	A	A	A	A	A	B	A	B	B	B	A	A	B	B	B	A	A	A	B
YD074b	B	B	B	A	A	A	B	A	A	B	B	B	A	A	B	B	B	B	B	A	A	B	A	B	B	B	B	B	A	B	B	B	A	A	B	B	B	B	B	B	B	A	B	A	B	B	A	B	B
YD074d	B	B	B	A	A	A	B	A	A	B	B	B	A	A	B	B	B	B	B	A	A	B	A	B	B	B	B	B	A	B	B	B	A	A	B	B	B	B	B	B	B	A	B	A	B	B	A	B	B
YD074a	B	B	B	A	A	A	B	A	A	B	B	B	A	A	B	B	B	B	B	A	A	B	A	B	B	B	B	B	A	B	B	B	B	A	B	B	B	B	B	B	B	A	B	A	B	B	A	B	B
YD075	A	A	A	B	B	B	A	B	B	A	A	A	B	B	A	A	A	A	A	B	B	A	B	A	A	A	A	A	B	A	A	A	A	B	A	A	A	A	A	A	A	A	A	B	A	A	B	A	A
YD008d	A	B	B	B	B	A	A	B	A	A	A	B	B	A	B	B	A	B	A	B	B	A	A	A	A	B	B	B	B	A	B	B	B	B	B	B	A	A	B	B	B	B	A	A	A	B	A	B	A
YD089c	B	B	A	B	B	B	A	A	A	B	B	B	A	B	B	B	B	B	A	B	B	A	A	B	B	A	-	B	A	A	A	A	B	B	A	A	B	B	A	B	B	A	B	B	B	B	B	A	B
YD089a	B	B	A	B	B	B	A	A	A	B	B	B	A	B	B	B	B	B	A	B	B	A	A	B	B	A	-	B	A	A	A	A	B	B	A	A	B	B	A	B	B	A	B	B	B	B	B	A	B
YD091	B	B	B	B	A	B	B	B	B	B	B	B	B	B	B	A	B	B	B	B	A	B	B	B	B	A	B	B	B	B	B	B	B	B	A	B	B	A	B	B	B	B	A	B	A	A	A	A	A
YD093	B	A	A	A	A	A	A	B	B	A	B	B	B	B	A	A	A	A	A	B	B	B	B	A	B	B	A	A	A	B	B	A	B	B	B	B	A	A	B	A	B	B	B	B	B	B	A	B	A
YD097	B	A	B	A	A	B	A	B	B	B	B	B	B	B	A	A	B	B	A	B	A	A	A	B	A	A	A	A	A	A	B	B	A	B	B	A	B	A	A	B	A	B	B	B	B	A	B	B	B
SWUC579	B	B	B	A	B	B	B	B	A	B	B	A	B	B	B	A	A	A	A	B	A	B	B	A	B	B	A	A	A	B	B	B	A	B	B	B	B	B	A	A	B	B	A	B	B	B	B	B	A
SWUC591	A	B	B	B	B	A	B	A	A	A	A	A	B	B	B	A	B	A	B	A	B	A	H	A	A	A	H	B	A	B	B	A	A	A	B	B	A	A	B	B	A	A	A	B	A	H	A	B	B
SWUC649	A	B	A	A	B	A	A	B	A	B	A	B	B	B	A	A	B	A	A	A	A	B	A	A	A	B	B	A	A	A	A	B	B	A	B	B	B	A	B	A	A	B	A	A	B	A	A	A	A
A2-196	A	B	A	B	A	A	B	B	A	B	A	A	A	A	B	B	A	A	B	A	A	A	B	B	A	A	B	B	B	B	A	A	A	B	B	B	B	B	B	B	A	A	B	B	B	B	A	A	A
A2-198a	A	B	A	B	B	A	B	B	B	B	A	A	B	A	B	A	A	B	B	A	B	B	B	B	A	A	B	B	B	B	A	A	A	B	B	B	B	B	B	-	A	A	B	A	B	B	B	B	A
A2-198b	A	B	A	B	A	A	B	B	A	B	A	A	A	A	B	A	A	A	B	A	A	A	B	B	A	A	B	B	B	B	A	A	A	B	B	B	B	B	B	-	A	A	B	A	B	B	A	A	A
A2-198c	B	B	B	B	A	B	B	B	A	B	B	B	A	B	B	B	B	A	B	B	A	A	B	B	B	B	B	B	B	B	B	B	B	B	B	B	B	B	B	-	B	B	B	B	B	B	A	A	B
A2-246	B	B	B	B	A	B	B	B	A	B	B	B	A	B	B	A	B	A	B	B	A	A	B	B	B	B	B	B	B	B	B	B	B	B	A	B	B	A	B	B	B	B	A	B	A	B	A	A	B
A2-247a	B	B	B	B	A	B	B	B	A	B	B	B	A	B	B	A	B	A	B	B	A	A	B	B	B	B	B	B	B	B	B	B	B	B	A	B	B	A	A	B	B	B	A	B	A	B	B	-	B
A2-247b	B	B	B	B	A	B	B	B	A	B	B	B	A	B	B	A	B	A	B	B	A	A	B	B	B	B	B	B	B	B	B	B	B	B	A	B	B	B	B	B	B	B	A	B	A	B	B	-	B
A2-247c	A	B	A	B	A	A	B	B	A	B	A	A	A	A	B	A	A	A	B	A	A	A	B	B	A	A	B	B	B	B	A	A	A	B	A	B	B	A	A	B	A	A	A	B	A	A	A	A	A
A2-247d	B	B	B	B	A	B	B	B	A	B	B	B	A	B	B	A	B	A	B	B	A	A	B	B	B	B	B	B	B	B	B	B	B	B	B	B	B	B	B	B	B	B	B	B	B	B	B	-	B
A2-248a	B	B	B	B	A	B	B	B	A	B	B	B	A	B	B	A	B	A	B	B	A	A	B	B	B	B	B	B	B	B	B	B	B	B	A	B	B	A	B	B	B	B	A	B	A	B	A	A	B
A2-248b	A	B	A	B	A	A	B	B	A	B	A	A	A	A	B	A	A	A	B	A	A	A	B	B	A	B	B	B	B	B	A	A	A	B	B	B	B	B	B	B	A	A	B	B	B	B	A	A	B
A3-1457a	B	A	B	A	A	B	B	B	A	A	B	B	B	B	A	B	A	B	A	B	B	A	A	B	A	A	A	B	A	A	A	A	A	A	A	B	A	B	B	B	A	A	A	B	B	A	A	B	B
A3-1487b	B	A	B	A	A	B	B	B	A	A	B	B	B	B	A	B	A	B	A	B	B	A	H	B	A	A	A	B	A	A	A	A	A	A	A	B	A	B	B	B	A	A	B	B	B	A	A	B	B
A3-1488	A	A	A	A	A	A	B	B	B	B	B	A	A	B	A	B	B	B	B	B	A	A	A	A	B	A	A	A	A	A	A	A	A	A	A	A	A	A	A	A	A	B	A	A	A	B	A	A	B
A4-809	A	B	B	A	B	A	A	B	A	A	A	B	A	A	B	B	A	B	A	B	B	A	A	A	A	B	A	A	B	A	A	B	B	B	B	B	A	A	B	B	B	B	A	A	A	B	A	B	A
A4-810	A	A	B	A	B	A	A	B	A	A	A	B	A	A	B	B	A	B	A	B	B	A	A	A	A	B	A	A	B	A	A	B	B	B	B	B	A	A	B	-	B	B	B	A	A	A	A	B	B
A4-842	A	B	B	A	B	A	A	B	A	A	A	B	A	A	B	B	A	B	A	B	B	A	A	A	A	B	A	A	B	A	A	B	B	B	B	B	A	A	B	-	B	B	B	A	A	B	A	B	A
A4-843	A	B	B	A	B	A	A	B	A	A	A	B	A	A	B	B	A	B	A	B	B	A	B	A	A	B	B	A	B	A	A	B	B	B	B	B	A	A	B	B	B	B	B	A	A	B	A	B	A
A4-844a	B	B	B	B	B	B	B	B	A	B	B	B	A	A	A	B	A	B	A	B	B	B	B	B	B	B	A	B	A	B	B	B	B	B	B	A	B	A	B	A	B	B	B	B	B	B	A	B	B
A4-844b	A	A	A	A	A	B	B	A	A	A	A	A	A	A	A	A	A	B	A	B	B	B	B	B	B	A	A	A	A	B	B	A	A	A	A	A	A	A	A	A	A	A	A	A	A	A	A	A	A
A4-845	A	B	B	A	B	A	A	B	A	A	A	B	A	A	B	B	A	B	A	B	B	A	A	A	A	B	A	A	B	A	B	B	B	B	B	B	A	A	B	B	B	B	B	A	A	B	A	B	A
C2-141	B	B	B	H	A	B	B	B	A	B	B	B	A	B	B	B	B	A	B	B	B	H	B	B	B	B	B	B	B	B	B	B	B	B	H	B	B	B	H	B	B	B	H	B	H	B	A	A	B
C2-142a	A	B	A	B	A	A	B	B	A	B	A	A	A	A	B	A	A	A	B	A	B	A	B	B	A	A	B	B	B	B	A	A	A	B	B	B	B	B	B	A	A	A	B	A	B	A	A	A	A
C2-142b	B	B	B	H	A	B	B	B	A	B	B	B	A	B	B	B	B	B	B	B	B	A	B	B	B	B	B	B	B	B	B	B	B	B	H	B	B	B	H	B	B	B	H	B	H	B	A	A	B
C2-143	B	B	B	B	A	B	B	B	A	B	B	B	A	B	B	B	B	A	B	B	B	A	B	B	B	B	B	B	B	B	B	B	B	B	B	B	B	B	B	B	B	B	B	B	B	B	A	A	B
C2-143a	B	A	B	A	A	B	B	B	A	B	B	B	A	B	B	B	B	A	B	B	B	A	B	B	B	B	B	B	B	B	B	B	B	B	A	B	B	B	A	B	B	B	A	-	A	B	A	A	B
C2-143b	A	B	A	B	A	A	B	B	A	B	A	A	A	A	B	A	A	A	B	A	A	A	B	B	A	A	B	B	B	B	A	A	A	B	B	B	B	B	B	B	A	A	B	-	B	B	A	A	A
C2-270a	A	B	A	B	A	A	B	B	A	B	A	A	A	A	B	A	A	A	B	A	A	A	B	B	A	A	B	B	B	B	A	A	A	B	A	B	B	A	B	B	A	A	A	A	A	B	A	A	A
C2-270b	B	A	B	B	A	B	B	B	A	B	B	B	A	B	B	B	B	A	B	B	A	A	B	B	B	B	B	B	B	B	B	B	B	B	B	B	B	B	B	B	B	B	B	B	B	B	A	A	B
C2-271	A	B	A	B	A	A	B	B	A	B	A	A	A	A	B	A	A	A	B	A	A	A	B	B	A	A	B	B	B	B	A	A	A	B	B	B	B	B	B	B	A	A	B	A	B	B	A	A	A
C2-272	A	A	A	B	A	A	B	B	A	B	A	A	A	A	B	A	A	A	B	A	A	A	B	B	A	A	-	B	B	B	A	A	A	B	B	B	B	B	B	B	A	A	B	A	B	B	A	A	A
C2-319	A	A	A	B	A	A	B	B	A	B	A	A	A	A	B	A	A	A	B	A	A	A	B	B	A	A	B	B	B	B	A	A	A	B	B	B	B	B	B	B	A	A	B	A	B	B	A	A	A
C2-323a	B	B	B	B	A	B	B	B	A	B	B	B	A	B	B	A	B	A	B	B	A	A	B	B	B	B	B	B	B	B	B	B	B	B	A	B	B	A	B	B	B	B	A	B	A	B	A	A	B
C2-323b	A	B	A	B	A	A	B	B	A	B	A	A	A	A	B	A	A	A	B	A	A	A	B	B	A	A	B	B	B	B	A	A	A	B	A	B	B	A	A	B	A	A	A	A	A	B	A	A	A
C2-606	B	B	B	B	A	B	A	A	B	B	B	B	B	B	A	A	B	B	A	B	A	A	B	B	A	A	B	B	B	B	B	A	A	B	B	B	B	B	A	A	B	B	A	B	A	B	A	A	A
C8-1557	B	A	B	B	A	B	B	B	A	A	B	B	A	B	B	B	B	A	A	A	B	B	A	B	B	B	B	B	A	A	B	B	B	A	A	B	B	A	B	A	A	B	A	B	B	A	B	A	A
C8-1731	B	A	B	B	A	B	A	B	A	A	B	B	A	B	A	B	B	A	B	B	B	A	A	B	B	B	B	B	A	A	A	B	B	A	A	B	B	A	-	-	A	B	B	B	B	A	A	A	A
C8-1732a	B	A	B	B	A	B	B	B	B	A	B	B	A	B	A	B	B	A	B	B	B	A	B	B	B	B	B	B	B	B	A	B	B	A	A	B	B	A	B	B	A	B	B	B	A	A	B	A	A
C8-1732b	B	A	B	B	A	B	B	B	A	A	B	B	A	B	A	B	B	A	B	B	B	A	A	B	B	B	B	B	A	A	A	B	B	A	A	B	B	A	B	B	A	B	B	B	B	A	A	A	A
C8-1733	B	A	B	B	A	B	A	B	A	A	B	B	A	B	A	B	B	A	B	B	B	A	A	B	B	B	H	B	A	A	A	B	B	A	A	B	B	A	B	B	A	B	B	B	B	A	A	A	A
C8-1734	A	B	B	A	A	B	B	B	A	B	B	B	B	B	A	A	A	B	A	B	A	A	A	B	A	A	A	A	A	A	B	B	A	B	B	A	B	A	A	B	A	B	-	B	B	A	B	B	B
[truncated: 212 more columns]
