# Supplementary material for: QTL Mapping of Seed Glucosinolate Content Responsible for Environment in Brassica napus
Source: Front Plant Sci. 2018 Jun 27;9:891. doi: 10.3389/fpls.2018.00891 (PMC6030674; doi:10.3389/fpls.2018.00891)
Supplement: DATA SHEET S2 — The raw phenotype data. [file Data_Sheet_2.XLSX]

## Sheet: Sheet1
GSLG08	GSLG12	GSLC09	GSLC10	GSLC11	GSLC12	GSLC13	FTC09	FTC10	FTC11	FTG12	GSLE
10.56	13.08	30.72	42.87	38.95	37.76	39.22	180	183	179.67	200	26.089
45.15	-	-	-	41.71	40.78	50.66	182	181	183	194	-0.761667
33.5	27.51	42.26	49.44	48.63	42.51	41.85	180	183	178.33	200	14.433
26.36	16.8	29.22	44.93	37.09	40.57	37.83	173	182.5	179.33	194.5	16.353
34.69	-	40.36	47.58	56.66	-	-	187.5	196.5	193	194	13.51
31.71	24.8	31.27	41.5	41.22	-	46.27	183	191.5	186	198	11.8125
19.24	14.13	29.88	42.38	39.28	38.94	35.74	175	176.5	178.67	186	20.559
23.11	17.06	26.02	33.21	35	34.54	34.32	179	180	181	187	12.538
18.47	-	-	33.07	33.49	-	37.15	190	192	185.33	197	16.105
45.52	48.36	41.61	54.65	52.19	52.86	55.4	170.5	174.5	176.67	187	4.4045
27.59	18.42	27.93	44.95	36.5	40.28	30.24	181	181	175.67	198	12.975
41.59	28.79	-	43.03	43.5	45.56	50.79	179	185	181	188.5	10.53
16.7	14.82	32.09	33.06	32.93	32.85	39.52	182	188	181	195.5	18.3325
34.62	-	40.44	47.2	44.7	50.58	56.47	184	185.5	183.33	189	13.258
25.27	-	35.64	45.24	44.04	40.81	44.05	166	166	172.33	187	16.691
48.73	35.65	48.25	50.96	60.07	45.95	50.14	186.5	191	177	190	8.884
34.04	31.69	45.46	44.55	58.24	56.12	53.16	184	189.5	187.33	205.5	18.6435
17.1	-	31.01	40.89	36.57	46.26	39.04	184	186.5	182.33	195	21.654
34.85	32.22	35.46	43.27	39.78	40.18	41.85	179	182.5	181.67	194.5	6.573
30.72	17.54	49.32	53.3	49.34	-	53.4	190.5	194.5	186	199.5	27.2125
15.36	17.49	35.26	48.2	44.32	51.45	54.4	186.5	191.5	190	197.5	30.3035
25.61	-	37.7	42.48	43.35	48.75	49.2	189	194	191.33	198	18.686
32.75	31.09	30.49	52.29	50.74	-	47.91	177	181	183.33	191.5	13.4375
53.59	-	42.65	36.54	37.34	-	41.7	167	172	178.33	188	-14.0325
35.21	25.41	39.78	51.74	47.4	51.19	51.75	184	188	188.33	198.5	18.0645
38.59	32.83	43.76	50.5	49.75	-	51.21	186	192	192	191	13.095
46.3	54.03	40.26	56.48	46.32	-	48.65	180.5	184.5	186.33	198	-2.2325
19.32	14.37	30.61	33.63	34.17	-	30.5	174	171.5	177	193	15.3825
32.12	23.09	32.65	39.87	36.59	39.84	37.62	170.5	174.5	181	191.5	9.7115
13.2	9.68	32.74	38.7	33.99	39.01	44.85	177	182.5	191	193	26.4205
25.19	22.46	-	46.54	51.16	44.86	64.92	187	196.5	194	205.5	28.0475
38.24	33.28	37.22	51.16	54.82	53.18	52.07	184	187.5	181.67	191	13.9325
18.01	17.07	38.23	48.38	43.87	39.94	46.9	184	185.5	183.33	191.5	25.929
29.55	20.18	43.42	45.11	42.69	37.35	35.54	188	188.5	187.33	201	15.957
22.43	15.89	38.72	-	32.62	27.54	34.88	188	190	187	204	14.2825
18	12.94	-	38.67	39.79	30.5	34.91	180	184	181.33	192	20.5025
21.79	16.98	37.41	33.49	37.94	31.57	34.48	173	175	180.33	192	15.5955
18.54	15.85	34.02	-	42.46	-	48.35	191	187	188	201.5	24.4175
29.48	22.31	34.31	49.11	37.99	35.94	39.08	178	180.5	179.33	189.5	13.3935
22.68	18.93	25.73	38.83	36.24	36.76	30.31	168	174.5	175.67	188	12.769
34.75	19.77	-	44.08	43.38	50.49	58.53	183	192	184	200.5	21.8625
59.62	49.87	61.21	72.04	83.86	-	75.81	-	200	196.33	205	18.4875
47.77	28.09	50.86	49.32	50.93	-	-	176.5	174	180.33	194	12.445
42.82	20.48	39.2	38.95	44.09	26.98	41.43	181	190	185	198	6.4825
19.21	18.58	31.83	45.43	43.44	39.85	43.72	174.5	176	181.33	188.5	21.9615
49.85	48.42	46.44	66.82	55.45	-	59.55	173	174	177.67	187	7.9325
63.21	49.14	36.14	50.34	50.9	55.85	67.44	183	193.5	189.33	198	-4.0385
41.16	-	42.27	45.26	53.25	45	53.45	182	189	189.67	194	6.691
47.01	27.46	-	52.01	50.2	50.56	61.51	184.5	189.5	183.33	198	16.335
26.08	18.35	-	42.24	39.56	42.54	42.62	186.5	187.5	181	200.5	19.5275
31.57	17.96	44.02	38.86	40.04	35.19	42.27	182	192	188	196.5	15.311
51.3	35.5	-	47.81	46.62	43.08	56.44	183	184	183.67	192.5	5.09
49.93	20.06	36.83	52.65	39.96	46.65	41.8	178	179	181	192	8.5855
34.21	25.25	33.56	39.04	34.57	33.04	41.53	175	177	180.67	187	6.623
57.62	39.57	74.55	-	63.6	-	79.27	-	193	190	201	23.8833
14.71	-	30.43	39.98	37.84	35.64	36.99	175	177	178.33	187	21.466
44.79	29	43.61	42.6	43.16	46.18	50.65	186	193	186	192	8.345
37.07	-	50.68	48.32	37.89	-	53.88	-	189.5	185.33	198	10.6225
31.42	-	41.44	41.9	39.53	38.17	53.54	182	195.5	186.33	202	11.496
23.51	25.06	37.74	-	36.81	-	41.43	181	185	188.33	192	14.38
23.7	16.26	30.79	37.74	34.58	33.54	32.61	170.5	176.5	180.33	186.5	13.8745
19.93	11.89	-	49.89	44.3	40.59	53.9	182	188.5	183.67	194	31.2625
42.67	44.08	-	-	44.73	44.03	52.12	187	188	191.67	201	3.5875
18.41	-	37.19	42.92	51.62	-	51.51	187	190	187	193	27.4
18.5	14.07	27.48	39.61	36.39	39.31	39.17	177	184	183	191	20.107
20.14	14.14	28.42	33.09	42.2	33.48	33.64	185	183.5	186.67	201.5	17.026
21.69	20.61	26.3	38.24	35.23	-	36.89	182	184	183	192	13.0175
36.3	-	53.44	45.42	51.44	51.23	62.85	184	193	187	188	16.576
48.96	38.45	65.87	64.36	65.74	-	78.74	189.5	192.5	188.5	196.5	24.9725
19.14	-	-	40.67	38.32	-	25.82	182	183.5	180.67	190	15.8017
26.5	16.61	33.21	39.4	35.9	-	35.24	168	170.5	178.67	189.5	14.385
28.24	-	37.47	43.87	40.24	-	47.26	188	192	185.33	194	13.97
34.84	20.14	-	44.02	-	-	52.96	185.5	191	182.71	188.5	21.005
29.22	-	40.75	49.23	41.66	-	50.49	188	188.5	184.67	194	16.3175
28.78	19.63	-	39.79	41.8	-	37.18	188	193.5	185	193	15.3875
27.14	21.6	38.38	47.02	35.34	-	40.43	169.5	169.5	175.67	190	15.9225
67.14	54.58	52.46	51.1	57.17	-	56.03	188	193	190.33	200.5	-6.6675
42.26	35.87	40.12	45.85	45.22	44.04	-	179	187	180.33	189	4.7475
38.17	31.15	-	63.19	46.04	45.03	-	186.5	199	192	198	16.765
26.8	16.93	32.45	38.91	34.46	46.18	38.96	175	176	181.33	193.5	16.3295
44.04	43.81	31.24	58.06	37.33	50.98	50.28	179	180.5	183.67	193.5	1.653
20.71	-	-	52.26	61.4	-	-	-	201	197	202	36.125
33.8	21.06	31.2	47.65	46.09	-	40.31	184	189	185	198	13.8825
16.4	16.62	28.41	35.05	36.11	-	31.71	171.5	174	175.33	187	16.3125
46.57	30.08	42.14	42.96	44.41	-	39.9	181	182	187.67	190	4.03
46.48	40.19	-	53.3	55.34	45.91	64.58	188	194.5	185.67	201.5	11.45
19.99	15.79	24.2	33.72	33.34	34.14	35.24	176	172	173.67	186.5	14.243
43.42	31.71	47.86	48.65	47	48.08	-	175.5	172	178.33	189	10.3325
18.83	14.89	27.07	38.34	39.54	36.73	42.78	184	180.5	182.33	192.5	20.0345
19.45	16.84	33.31	36.51	38.6	42.23	39.92	179	175	180.67	187	19.9715
16.86	-	31.98	36.6	40.28	24.44	38.32	175	174.5	175.67	187	17.469
36.75	33.06	34.96	46.74	38.21	-	42.21	180.5	181.5	182	191	5.6275
32.69	24.5	40.64	44.86	44.2	-	40.7	179.5	175.5	183	195	14.0075
14.13	12.55	32.68	37.07	41.52	26.13	36.5	186	186	181.67	197.5	21.44
35.98	17.61	27.07	34.44	30.78	-	33.08	176	174.5	177.17	190	4.55
43.29	36.91	-	47.24	50.18	-	49.81	189.5	193.5	188.33	196.5	8.97667
46.75	40.67	40.76	43.14	38.92	-	45.78	176	175	181.67	194	-1.5575
39.75	-	32.41	41.04	42.76	-	37.61	175	172.5	177	201	-1.29
21.85	13.6	28.21	37	36.83	38.43	39.08	182	185	179.67	190	18.1875
32.29	19.16	24.71	38.01	43.01	44.89	44.66	175	172	179	190	13.3335
38.33	34.77	39.78	59.95	47.19	40.68	39.15	186	194.5	182	189.5	8.805
39.4	26.73	36.57	43.49	35.59	-	43	175	172	179	193	6.6
35.57	24	52.85	49.14	49.01	45.61	54.26	185	189	185.67	188	20.389
24.45	-	31.27	43.51	48.57	45.22	43.51	185	190.5	188.33	188	17.966
17.87	10.93	22	28.65	34.56	33.94	28.83	178	183	184	191	15.1985
25.92	19.53	27.75	42.1	39.94	40.32	36.72	180	180	182.33	188	14.6435
27.96	15.75	37.08	34.94	38.72	43.44	47.51	190	194.5	186.33	195	18.483
64.12	39.98	46.75	61.4	54.1	64.04	66.4	188	189.5	185	198	6.488
29.8	16	27.29	41.14	30.72	38.12	33.94	173	173	176.33	187.5	11.347
31.69	-	-	-	42.91	37.9	31.2	189.5	198	189.33	196	5.65167
18.22	14.68	32.39	41.61	45.39	36.8	57.05	183.5	191.5	183.33	195	26.203
43.14	-	67.66	48.06	48.67	-	-	185	187.5	190	196	11.6567
53.51	43.26	46.05	59.17	49.72	48.38	63.98	188	190	185	193.5	5.0775
16.62	24.75	31.18	42.6	36.3	-	37.66	181	187.5	182	197.5	16.255
26.11	16.19	34.36	47.43	42.77	42.46	42.42	181	186	186	196	20.7405
37.21	32.51	33.01	41.66	40.81	39.64	45.76	181.5	188	183.67	188.5	5.3185
33.73	-	37.11	-	48.09	33.67	40.12	182	177.5	177	185	6.0225
13.54	12.99	25.09	34.81	35.31	23.2	38.52	180.5	178.5	180.33	195.5	18.1235
58.98	39.44	53.18	66.49	69.74	-	-	189	201.5	197	205	13.9292
45.57	24.22	40.58	53.34	44.81	-	34.94	186	184	182.67	189.5	8.525
37.58	31.31	37.99	53.73	42.04	52.65	52.27	178	180	181	190	13.2935
19.45	19.61	34.7	48.31	40.15	-	43.15	182	184	184.33	194	22.0475
17.81	19.49	31.36	40.46	40.26	-	43.87	175	174	176	187	20.3425
23.51	15.83	27.9	48.08	41.13	38.71	47.19	180.5	181.5	182.33	190	20.932
24.72	14.83	41.75	45.77	53.71	46.43	54.37	191	195.5	197.67	204	28.6335
34.62	17.55	35.35	48.14	46.98	-	52.52	188.5	194.5	186	196	19.665
39.95	21.26	26.35	37.4	34.74	33.46	34.53	174	174.5	175.67	190	2.691
42.17	26.96	36.48	47.23	42.6	40.7	44.05	188.5	189.5	186.33	192.5	7.652
32.8	-	34.76	50.06	58.25	47.65	56.61	187.5	191.5	188	193	16.666
26.18	-	-	41.31	54.06	55.44	63.77	188	194	197	198	27.465
35.48	24.87	29.53	40.4	46.02	37.81	40.08	182	182	183.67	188	8.593
41.5	32.09	44.74	46.92	56.82	52.76	70.46	185	188.5	187	200.5	17.5475
50.51	38.05	39.37	47.46	60.73	45.96	59.59	188	193	189.67	200.5	6.3445
45.9	30.31	40.88	50.85	61.72	51.28	65.98	191	193	188	199.5	16.0395
34.17	17.98	36.34	47.85	44.85	37.05	36	182	187	183.33	195	14.3455
36.47	16.07	42.48	49.3	45.07	45.5	59.65	188	197	197	205.5	22.1325
45.36	31.94	45.06	46.28	43.88	44.97	49.79	188	190	183.67	199.5	7.3485
35.73	-	30.32	40.68	47.78	42.05	41.94	181	184.5	186.33	190	4.824
24.9	11.29	25.83	34.47	34.62	34.42	36.28	173.5	174.5	178	189	15.0315
18.33	14.06	-	33.16	35.09	23.4	30.14	177	175.5	177	188.5	14.2575
13.34	13.7	25.15	35.21	41.97	-	32.23	173	173	177	193.5	20.125
30.96	20.96	29.98	-	35.1	50.96	36.67	176.5	177	182.33	193.5	12.2175
30.52	25.64	42.17	43.73	53.08	32.85	32.17	187	184.5	182	199	12.7225
50.24	43.65	47.47	59.58	63.54	57.47	49.8	185	183	180	191	8.6295
13.83	13.81	32.57	35.62	37	37.12	-	178	177.5	180.67	195	21.76
30.68	29.22	49.8	50.07	51.88	41.28	44.66	185	188.5	182	192.5	17.5905
58.12	49.22	-	51.45	57.11	41.06	42.79	179	190	182.67	195	-5.565
44.61	39.37	46.36	47.44	55.47	45.95	47.78	186	191	187	205	6.6125
53.46	-	-	56.94	62.29	59.21	74.82	189	191.5	188	195	9.855
29.37	29.5	36	45.92	40.27	38.78	38.27	179	179.5	180.67	186.5	10.4155
21.65	21.62	33.17	42.27	35.15	37.12	37.54	186	185.5	181.67	191	15.415
20.47	14.3	35.37	41.53	40.99	41.74	46.4	188	184	179.67	191	23.826
24.32	14.76	40.56	44.33	45.29	44.52	43.05	182	188	183	191	24.01
52.85	26.38	38.54	47.42	43.58	46.21	48.43	179	181.5	182	187	5.226
48.63	40.22	33.27	49.19	37.13	-	58.19	175	175.5	177.33	191.5	0.02
18.59	18.44	33.73	43.68	41.86	37.14	43.17	180	176	179	189	21.406
20.97	14.82	-	38.53	35.55	30.76	34.84	178	183	178.67	191.5	17.0275
24.05	21.39	46.61	39.92	43.67	43.17	52.48	188	191	185	197.5	22.4525
88.64	-	-	34.5	37.7	37.56	57.2	177	174.5	174	-	-46.895
17.67	17.42	35.4	36.37	36.98	37.93	36.32	174	174	174.33	191	19.0575
32.04	-	37.41	44.67	48.26	46.73	46.61	188	194.5	197	194	12.696
34.3	-	-	52.04	53.82	-	61.17	-	193.5	186.67	196	21.3817
33.35	23.71	34.04	44.13	34.23	37.35	36.33	168	168	172.33	187	8.686
49.59	38.43	48.95	59.85	54.76	52.61	58.34	188	192.5	188	195.5	10.8945
25.08	25.37	36.37	40.79	40.3	43.87	40.58	177	184.5	184.33	193	15.1595
22.53	31.81	41.45	39.19	40.07	42.96	36.2	179	186	183.67	202	12.809
17.19	-	28.84	31.29	35.74	36.49	35.05	175	175.5	179.33	187.5	16.292
37	25.36	24.68	-	44.83	54.39	39.04	182	184	177.67	195.5	9.5575
23.9	15.17	-	42.14	50.63	33.21	50.06	190.5	197.5	197.67	199.5	24.4775
31.13	32.66	34	41.54	35.8	39.5	38.46	179.5	180	183	192	5.9675
17.62	11.61	23.36	36.92	36.91	37.37	33.97	176	176.5	180.67	192	19.091
36.93	25.35	40.8	45.68	50.78	53.24	43.96	189	196	191.67	200.5	15.7545
21.06	19.44	34.2	31.23	36.22	45.63	40.71	188	193	188.33	200.5	17.3505
74.17	39.49	41.47	43.27	38.71	41.1	56.13	184	172	174.67	191.5	-12.694
21.93	14.14	23.06	27.27	28.67	25.08	29.67	175	176	178	194	8.7175
40.05	29.99	28.84	45.59	47.62	47.4	56.74	184.5	188.5	183.33	194	10.2205
65.59	47.55	-	56.38	60.13	50.8	64.43	184.5	193	185.33	195.5	1.37
27.71	22.75	42.34	44.58	47.01	-	50.59	184.5	187.5	185	192	20.9
24.02	13.19	-	37.27	42.53	39.35	50.96	188	195	186	196.5	23.925
30.76	-	-	49.15	48.31	52.53	51.21	190	195	194.33	201	19.54
11.32	8.32	-	38.56	40.42	46.13	43.86	186.5	191.5	188	197	32.425
34.09	21.48	-	43.05	62.38	66.67	64.91	190	194.5	185	201.5	31.4725
35.84	33.43	31.98	42.48	41.42	-	42	180	186.5	182	196.5	4.835
18.03	18.49	30.9	34.92	38.76	45.47	35.71	181.5	184	185.33	201.5	18.8945
27.2	-	28.21	35.39	30	30.5	35.83	177	183.5	182	201	4.786
21.07	12.49	28.48	41.62	29.45	37.52	38.58	185.5	184	176.33	193.5	18.35
49.73	27.76	-	43.21	40.66	40.98	35.48	185	196	184	203	1.34
54.76	39.75	54.18	58.52	57.59	76.81	-	183	184.5	185.33	192.5	14.5225
29.9	23.38	-	38.31	40.18	55.32	61.74	188	193.5	189.67	201.5	22.2475
16.25	16.8	34.02	47.23	37.99	-	46.25	179	183	180	198	24.8475
30.27	21.89	41.7	39.46	42.53	62.64	47.54	178	184.5	179.67	191.5	20.699
55.58	44.93	41.17	50.05	33.31	31.84	35.93	187	187.5	184.33	198	-11.795
18.98	-	40.12	30.24	37.02	52.93	60.53	187.5	193.5	192.67	198	25.193
60.65	36.21	35.56	39.78	36.19	40.78	49.23	177.5	177.5	181	197.5	-8.117
28.1	16.48	28.45	40.4	39.23	37.95	43.82	181.5	188	181.67	188.5	15.6825
47.24	38	-	58.22	51.32	48.2	58.26	182	188	182	195.5	11.3825
60.68	37.71	62.92	63.97	58.62	55.19	57.52	185	189	186	195.5	10.449
27.64	18.38	37.19	40.06	45.36	39.73	40.01	184	190.5	182.67	191	17.46
34.21	18.61	27.11	32.27	32.47	34.02	31.48	179	180	183.33	190	5.0625
29.62	27.36	-	52.73	54.92	-	45.43	-	200	187.33	196.5	22.5392
37.59	-	44.33	36.77	42.6	43.12	50.33	184	185.5	184	186	5.845
15.51	21.46	35.61	36.83	47.25	37.41	38.53	175	184.5	181.67	189.5	20.6435
21.38	-	-	44.31	47.15	54.5	-	188	191.5	186	193	27.2733
50.23	42.73	44.27	55.54	51.8	57.78	62.86	186	186.5	181	195.5	7.9725
28.38	19.22	-	47.83	48.33	-	50.52	191	197	189.33	204	25.0958
21.75	-	-	48.97	50.97	49.25	49.99	-	195.5	197	197	28.05
61.65	39.99	49.32	59.97	46.55	-	55.09	176	174.5	177.33	194.5	1.915
38.16	13.69	29.12	44.05	38.49	-	54.08	-	194.5	185.67	198	15.515
57.16	31.57	57.72	57.62	66.85	-	71.73	187.5	191	186	194	19.12
39.75	-	31.8	36.4	43.38	-	55.76	191	189	181.67	194	2.09
30.51	20.27	-	-	46.03	-	-	-	202	194.67	198	20.6425
41.94	31.6	-	40.84	45.59	-	49.48	185.5	191	185.33	196	8.53583
36.59	31.67	22.43	31.08	28.95	-	27.4	174	175.5	180.67	193.5	-6.6625
65.44	46.52	-	65.45	52.17	-	62.76	187	190.5	181.33	199	4.14917
23.14	23.95	-	38.51	33.86	-	39.01	181	181.5	182	198.5	13.5842
49.75	33.1	-	57.28	54.81	-	54.48	187	188	186	196.5	14.1008
18.26	18.4	-	-	47.6	-	-	188	189	187	197	29.2725
46.49	43.63	-	47.96	45.09	-	-	189	190	190.33	204	1.47
31.98	30.93	43.71	61.04	50.85	-	56.9	187.5	189	186.67	199.5	21.675
17.22	13.62	30.62	37.19	33.39	-	-	176	176	177	189.5	18.3158
44.28	26.6	40.36	46.16	52.7	-	57.85	-	190.5	189.67	198	13.83
23.85	18.84	-	38.47	49.27	33.67	55.56	188	188	180	201.5	22.9
30.63	27.44	-	44.49	42.42	-	-	-	190.5	185.33	198	14.425
41.49	39.35	-	52.65	49.86	-	58.97	182	187.5	178.67	190	13.4092
43.84	-	-	48.92	53.84	-	62.66	181	196	195.33	201	11.3
25.75	18.99	30.47	34.96	36.97	32.55	33.69	175	176.5	178.33	188.5	11.3605
65.04	49.3	37.01	42.38	37.26	-	48.27	187	183.5	179	193.5	-15.935
18.99	15.78	30.9	46.3	32.67	-	32.68	175	175	181.67	194	18.255
25.33	22.36	49.35	51.97	50.21	-	49.39	185.5	185.5	183.33	200.5	26.3875
42.95	32.75	44.87	44.97	39.22	40.74	49.55	186	186	183.33	201	6.0225
59.23	45.49	44.55	46.9	46.02	44.3	-	184	186.5	183	196.5	-6.915
-	11.06	34.72	35.84	40.13	34.98	47.19	182	187	181.67	194	27.517
-	10.23	-	39.38	31.67	30.04	-	-	179.5	178.33	191.5	23.4667
-	-	34.99	44.22	34.4	-	40.33	-	182	181.33	196	-
-	32.98	-	57.12	50.55	45.08	55.5	-	191.5	183	195.5	19.0875
-	21.99	-	46.52	42.41	43.79	-	-	187.5	180.33	197	22.25
-	15.96	-	36.78	38.38	-	47.17	-	183	181.67	195	24.8167
-	29.05	-	-	55.09	-	-	-	194	191.67	205.5	26.045
-	14.53	33.79	39.08	43.35	32.56	44.77	-	191	183.33	191.5	24.18
-	-	-	56.71	40.62	36.05	39.82	-	174	175.67	187	-
-	-	37.41	33.11	35.47	34.26	48.29	184	186	180.33	-	-
-	16.61	-	36.42	36.91	53.74	57.3	-	183	182	194	29.4875
-	31.69	-	46.77	45.34	46.17	-	-	198	187.67	205.5	14.4033
-	28.92	-	53.36	40.9	37.03	47.45	-	189.5	182	204	15.765
-	36.09	35.67	38.8	36.37	40.87	40.27	175	176	178.33	192	2.306
-	24.28	37.45	43.38	-	-	53.35	179	183	176.33	198.5	20.4467
-	30.52	-	48.76	44.88	-	54.74	-	190.5	180	200.5	18.945
-	15.84	-	-	40.97	-	38.99	-	185	183	190.5	24.145
-	-	- -	38.64	37.54	31.19	35.07	-	180.5	181.33	197	-
-	14.63	-	37.66	45.64	37.66	58.22	-	196	194.33	200	30.17
-	-	-	44.8	39.8	33.11	36.31	-	193	181	-	-
-	47.83	-	46.47	47.32	-	68.33	-	185	180	190	6.215
-	14.22	39.58	39.02	36.2	28.33	39.55	-	182.5	182.67	186.5	22.316
-	28.78	32.66	44.44	46.39	60.3	48.28	192	193.5	185	199	17.639
-	16.9	-	42.73	36.93	43.76	32.14	-	180	180.67	194	21.995
-	-	-	33.03	49.92	-	51.58	-	192.5	184	201	-
-	28.94	-	41.78	50.02	-	48.63	-	195.5	189	199.5	17.87
-	19.01	31.86	50.1	42.49	-	56.29	-	186.5	183.67	191	26.175
-	-	-	48.24	39.52	-	34.43	174	177.5	180.5	192	-
-	23.69	-	35.82	41.74	-	39.65	-	190.5	181.5	200.5	15.38
-	-	-	45.32	38.86	-	33.67	-	171.5	176.33	-	-
